# Supplementary material for: (E)-4-Bromo-N′-(2-nitro­benzyl­idene)benzohydrazide
Source: Acta Crystallogr Sect E Struct Rep Online. 2009 Feb 11;65(Pt 3):o508. doi: 10.1107/S1600536809002165 (PMC2968684; doi:10.1107/S1600536809002165)
Supplement: Supplementary file 2 [file e-65-0o508-Isup2.hkl]

# 
# h,k,l, Fc-squared, Fo-squared, sigma(Fo-squared) and status flag 
# 
data_I
_shelx_title '  CI2760     P1' 
_shelx_refln_list_code          4 
_shelx_F_calc_maximum      100.04 
_exptl_crystal_F_000       174.00 
_reflns_d_resolution_high  0.6970 
 
loop_ 
 _symmetry_equiv_pos_as_xyz 
 'x, y, z' 
 
_cell_length_a     4.8718 
_cell_length_b     6.8420 
_cell_length_c    10.7090 
_cell_angle_alpha  98.014 
_cell_angle_beta   93.258 
_cell_angle_gamma  97.413 
 
_shelx_F_squared_multiplier     1.000 
 
loop_ 
 _refln_index_h 
 _refln_index_k 
 _refln_index_l 
 _refln_F_squared_calc 
 _refln_F_squared_meas 
 _refln_F_squared_sigma 
 _refln_observed_status 
   3  -3 -11        1.30        0.65      1.58 o 
   3  -2 -11       10.07       12.14      2.20 o 
   3  -1 -11       12.61       13.93      2.25 o 
   4  -1 -11        0.39        1.68      2.91 o 
   3  -4 -10        4.02        4.34      1.86 o 
   3  -3 -10        1.66        3.13      1.72 o 
   2  -2 -10        7.39        6.98      1.63 o 
   3  -2 -10        1.45        2.08      1.56 o 
   4  -2 -10        1.39        3.31      2.38 o 
   2  -1 -10       46.31       40.77      3.28 o 
   3  -1 -10        1.95        2.28      1.60 o 
   4  -1 -10        1.45        3.95      3.07 o 
   2  -5  -9        4.59        5.54      2.03 o 
   3  -5  -9        8.79        7.40      2.12 o 
   2  -4  -9       32.14       33.42      3.13 o 
   3  -4  -9        6.73        6.23      1.88 o 
   2  -3  -9       16.58       16.45      1.99 o 
   3  -3  -9       12.34       10.89      2.07 o 
   4  -3  -9        1.73        1.17      2.01 o 
   2  -2  -9       10.02        7.60      1.50 o 
   3  -2  -9       23.81       24.42      2.77 o 
   4  -2  -9        5.83        6.64      2.51 o 
   1  -1  -9       72.96       68.61      4.50 o 
   2  -1  -9       66.91       61.02      4.44 o 
   2  -6  -8       14.08       12.17      2.42 o 
   2  -5  -8        5.18        6.25      1.87 o 
   3  -5  -8        4.07        3.18      1.87 o 
   2  -4  -8       37.09       35.80      3.27 o 
   3  -4  -8       20.40       23.08      2.86 o 
   4  -4  -8        1.18        0.74      2.01 o 
   1  -3  -8       40.95       41.67      3.16 o 
   2  -3  -8       80.02       80.50      5.32 o 
   3  -3  -8       13.97       12.86      2.07 o 
   4  -3  -8        4.30        5.33      2.22 o 
   1  -2  -8       70.22       72.48      4.73 o 
   2  -2  -8      120.08      108.32      6.93 o 
   3  -2  -8       44.84       47.50      3.55 o 
   4  -2  -8        1.83        3.43      2.02 o 
   5  -2  -8        0.50        2.76      3.87 o 
   1  -1  -8      118.49      104.07      6.49 o 
   1  -6  -7       46.90       55.75      4.58 o 
   3  -6  -7        1.12        0.92      1.98 o 
   2  -5  -7       42.86       42.46      3.62 o 
   3  -5  -7       11.81       13.38      2.30 o 
   4  -5  -7        1.45       -0.43      1.95 o 
   1  -4  -7       30.60       30.80      2.54 o 
   2  -4  -7       24.14       22.50      2.50 o 
   3  -4  -7        2.85        4.43      1.72 o 
   4  -4  -7        2.67        2.63      2.03 o 
   1  -3  -7      455.68      446.96     25.50 o 
   2  -3  -7        6.69        7.46      1.49 o 
   3  -3  -7       18.07       14.38      2.10 o 
   4  -3  -7       14.13       16.88      2.65 o 
   5  -3  -7        2.25        3.68      2.44 o 
   0  -2  -7      253.18      231.58     12.47 o 
   1  -2  -7      155.33      149.20      8.98 o 
   2  -2  -7       58.17       55.68      3.86 o 
   3  -2  -7       47.67       47.72      3.74 o 
   4  -2  -7        9.62        8.67      2.38 o 
   5  -2  -7        4.30       13.76      3.79 o 
   0  -1  -7      266.26      254.34     14.77 o 
   1  -1  -7      156.59      138.30      8.91 o 
   1  -7  -6       45.03       57.88      4.87 o 
   2  -7  -6       15.98       17.98      2.82 o 
   1  -6  -6       35.41       39.97      3.59 o 
   3  -6  -6        5.90        4.22      2.05 o 
   0  -5  -6      185.19      186.31     10.88 o 
   2  -5  -6       56.59       57.42      4.31 o 
   3  -5  -6       23.65       25.69      2.97 o 
   4  -5  -6        2.69        2.68      2.02 o 
   0  -4  -6      186.82      178.14      9.86 o 
   2  -4  -6       63.22       57.22      4.06 o 
   3  -4  -6       42.13       40.15      3.54 o 
   4  -4  -6        7.17        4.72      2.01 o 
   5  -4  -6        1.51        5.01      2.47 o 
   0  -3  -6       83.30       85.69      6.09 o 
   1  -3  -6      213.13      212.57     12.55 o 
   2  -3  -6       93.82       96.26      6.19 o 
   3  -3  -6       62.40       61.83      4.54 o 
   4  -3  -6       15.34       17.82      2.62 o 
   5  -3  -6        1.15        3.46      2.48 o 
   0  -2  -6      357.74      323.47     18.27 o 
   1  -2  -6      219.10      220.03     11.85 o 
   2  -2  -6      163.94      154.13      9.40 o 
   3  -2  -6       16.86       14.91      2.02 o 
   4  -2  -6        2.24        3.04      1.77 o 
   5  -2  -6        1.79        0.03      2.69 o 
   0  -1  -6      264.80      242.16     13.49 o 
   1  -1  -6       95.66       85.06      4.71 o 
   0  -7  -5       37.07       40.34      3.75 o 
   1  -7  -5       35.44       35.67      3.58 o 
   2  -7  -5       25.16       33.17      3.59 o 
   3  -7  -5        2.65        5.41      2.41 o 
   0  -6  -5       67.35       68.98      4.94 o 
   1  -6  -5       62.47       70.68      5.05 o 
   3  -6  -5        9.85       10.35      2.25 o 
   4  -6  -5        4.51        3.26      2.07 o 
   0  -5  -5       72.11       75.99      4.88 o 
   1  -5  -5      100.83      107.53      6.78 o 
   2  -5  -5        2.91        2.62      1.45 o 
   3  -5  -5       13.28       15.94      2.30 o 
   4  -5  -5        1.13        0.57      1.63 o 
  -1  -4  -5      135.20      134.64      8.10 o 
   0  -4  -5       94.94       94.41      5.71 o 
   1  -4  -5      509.01      510.62     30.98 o 
   2  -4  -5      321.22      320.86     18.47 o 
   3  -4  -5        4.64        6.72      1.59 o 
   4  -4  -5       20.33       17.37      2.38 o 
   5  -4  -5        1.11        2.08      2.12 o 
  -1  -3  -5      345.78      323.44     17.83 o 
   0  -3  -5      549.25      526.09     29.83 o 
   1  -3  -5      139.72      136.45      7.50 o 
   2  -3  -5      135.31      129.80      7.88 o 
   3  -3  -5       49.97       52.15      3.88 o 
   4  -3  -5       16.42       16.41      2.43 o 
   5  -3  -5        0.07       -1.32      1.94 o 
  -1  -2  -5      299.62      266.17     14.68 o 
   0  -2  -5      235.96      220.03     12.96 o 
   1  -2  -5      257.26      248.10     14.00 o 
   2  -2  -5      166.55      166.79      9.84 o 
   3  -2  -5       32.84       33.97      3.02 o 
   4  -2  -5        2.36        2.32      1.74 o 
   5  -2  -5        3.09        4.59      2.28 o 
   0  -1  -5       84.39       78.28      4.86 o 
   0  -8  -4       22.75       26.13      3.26 o 
   1  -8  -4        6.77        8.36      2.44 o 
   0  -7  -4       57.65       60.59      4.69 o 
   1  -7  -4       53.08       58.85      4.61 o 
   2  -7  -4       20.79       22.11      2.88 o 
   3  -7  -4        4.80        2.98      2.26 o 
  -1  -6  -4      101.25       91.03      6.06 o 
   0  -6  -4       67.26       66.99      4.59 o 
   1  -6  -4      136.95      150.02      9.23 o 
   3  -6  -4       10.81        9.64      2.17 o 
   4  -6  -4        2.11        3.98      2.22 o 
  -1  -5  -4       16.65       22.16      2.24 o 
   0  -5  -4      145.30      143.60      8.86 o 
   1  -5  -4      165.11      178.25     10.60 o 
   2  -5  -4        5.51        6.16      1.55 o 
   3  -5  -4       29.66       27.21      2.76 o 
   4  -5  -4        6.46        4.41      1.93 o 
   5  -5  -4        7.24        8.62      2.42 o 
  -1  -4  -4      154.51      151.60      8.89 o 
   0  -4  -4      178.55      176.88     10.82 o 
   1  -4  -4      242.81      227.83     13.15 o 
   2  -4  -4      139.43      138.03      8.34 o 
   3  -4  -4       27.66       29.33      2.88 o 
   4  -4  -4       27.86       30.74      3.20 o 
   5  -4  -4        0.56        0.30      1.87 o 
  -1  -3  -4      133.95      125.81      8.00 o 
   0  -3  -4      424.68      435.55     24.28 o 
   1  -3  -4      442.83      423.62     23.78 o 
   2  -3  -4       91.07       92.46      5.82 o 
   3  -3  -4       66.95       70.50      4.82 o 
   4  -3  -4       17.81       15.19      2.24 o 
   5  -3  -4        3.56        4.56      2.02 o 
  -1  -2  -4       63.67       58.35      3.84 o 
   0  -2  -4     1051.15     1023.85     58.98 o 
   1  -2  -4      467.07      464.82     27.13 o 
   2  -2  -4        9.95        9.28      1.23 o 
   3  -2  -4       32.89       31.19      2.69 o 
   4  -2  -4        7.55        8.87      1.92 o 
   5  -2  -4        0.25        1.37      2.00 o 
   6  -2  -4        0.06       -1.70      2.42 o 
  -1  -1  -4      492.75      498.69     26.95 o 
   0  -1  -4      642.14      607.52     33.78 o 
   6  -1  -4        2.08        3.82      3.83 o 
   2   1  -4      263.95      256.05     13.81 o 
   2   2  -4      235.68      234.21     12.33 o 
   3   2  -4       18.83       20.16      1.64 o 
   2   3  -4       57.62       59.07      3.89 o 
   3   3  -4       29.51       28.49      2.28 o 
   2   4  -4       78.92       83.05      5.09 o 
   3   4  -4        4.39        4.45      1.03 o 
   3   5  -4       23.00       22.28      2.12 o 
  -1  -8  -3       27.75       31.14      3.49 o 
   0  -8  -3       22.73       26.73      3.22 o 
   1  -8  -3       24.12       29.42      3.48 o 
   2  -8  -3        8.48       10.85      2.56 o 
  -1  -7  -3       55.21       54.71      4.25 o 
   0  -7  -3       59.42       64.57      4.83 o 
   1  -7  -3       41.75       40.67      3.49 o 
   2  -7  -3       18.64       20.07      2.56 o 
   3  -7  -3       25.71       25.35      3.15 o 
  -1  -6  -3      133.74      127.41      8.02 o 
   0  -6  -3      188.34      182.58     10.94 o 
   1  -6  -3       24.86       26.29      2.66 o 
   2  -6  -3       32.99       39.46      3.43 o 
   3  -6  -3       13.14        9.29      1.92 o 
   4  -6  -3        2.61        2.41      1.97 o 
  -2  -5  -3       70.91       58.42      4.04 o 
  -1  -5  -3      120.67      115.22      6.96 o 
   0  -5  -3      163.17      166.33      9.86 o 
   1  -5  -3        8.26        7.91      1.37 o 
   2  -5  -3      402.64      406.39     23.20 o 
   3  -5  -3      103.49      114.11      7.37 o 
   4  -5  -3        2.37        2.24      1.54 o 
   5  -5  -3        1.32        0.40      1.86 o 
  -2  -4  -3       69.26       61.17      4.14 o 
  -1  -4  -3      288.33      283.82     16.17 o 
   0  -4  -3      242.90      245.14     13.19 o 
   1  -4  -3      293.38      289.63     16.54 o 
   2  -4  -3       87.56       91.50      5.74 o 
   3  -4  -3       24.66       25.44      2.48 o 
   4  -4  -3        3.90        6.10      1.78 o 
   5  -4  -3        4.80        4.75      1.96 o 
  -2  -3  -3       82.49       78.79      4.97 o 
  -1  -3  -3      148.46      144.13      9.75 o 
   0  -3  -3      235.73      244.90     14.60 o 
   1  -3  -3      388.07      368.35     20.78 o 
   2  -3  -3      205.65      208.10     12.11 o 
   3  -3  -3       30.41       29.91      2.63 o 
   4  -3  -3        2.45        3.61      1.53 o 
   5  -3  -3        2.42        2.06      1.71 o 
   6  -3  -3        2.99        1.43      1.97 o 
  -2  -2  -3      156.57      174.04     11.36 o 
  -1  -2  -3     1815.61     1956.26    104.60 o 
   0  -2  -3      496.35      464.72     23.06 o 
   1  -2  -3      341.04      351.09     19.79 o 
   2  -2  -3       17.95       17.34      1.74 o 
   3  -2  -3       37.51       38.16      3.04 o 
   4  -2  -3       26.10       24.86      2.58 o 
   5  -2  -3       41.88       44.21      4.03 o 
   6  -2  -3        0.81       -0.99      1.96 o 
  -2  -1  -3      250.47      243.75     13.84 o 
  -1  -1  -3       75.63       77.08      4.61 o 
   0  -1  -3      696.06      638.88     34.23 o 
   1  -1  -3      704.26      677.12     41.18 o 
   6  -1  -3        2.33        1.54      2.53 o 
  -2   0  -3      411.05      408.72     23.74 o 
   3   0  -3      117.93      115.47      6.61 o 
   2   1  -3      383.01      422.37     23.24 o 
   3   1  -3      120.33      113.46      6.51 o 
   3   2  -3      108.81      112.61      6.64 o 
   2   3  -3      120.94      121.20      6.80 o 
   3   3  -3       51.72       51.36      3.35 o 
   4   3  -3        6.77        7.67      1.28 o 
   2   4  -3      101.86      108.46      6.26 o 
   3   4  -3       28.84       29.84      2.54 o 
   4   4  -3        0.22        1.40      1.11 o 
   2   5  -3      114.59      113.75      6.58 o 
   3   5  -3        0.40        0.88      1.10 o 
   4   5  -3       11.35       11.76      1.77 o 
   3   6  -3        6.71        5.40      1.55 o 
   4   6  -3        6.03        7.95      1.81 o 
   4   7  -3        3.95        6.74      1.99 o 
  -1  -8  -2       17.29       17.94      2.59 o 
   0  -8  -2       20.06       22.95      2.80 o 
   1  -8  -2       37.35       34.84      3.62 o 
   2  -8  -2       14.73       13.01      2.58 o 
  -2  -7  -2        5.69        4.28      1.78 o 
  -1  -7  -2       33.83       31.28      3.18 o 
   0  -7  -2       67.90       66.58      4.87 o 
   1  -7  -2       38.20       40.99      3.47 o 
   2  -7  -2       34.66       34.41      3.21 o 
   3  -7  -2        9.67       11.12      2.37 o 
   4  -7  -2        2.06        2.34      2.28 o 
  -2  -6  -2       46.03       43.51      3.84 o 
  -1  -6  -2       61.18       64.67      4.11 o 
   0  -6  -2       44.50       54.01      4.01 o 
   1  -6  -2      173.94      173.21     10.36 o 
   2  -6  -2       19.78       22.33      2.56 o 
   3  -6  -2        4.86        6.85      1.89 o 
   4  -6  -2       12.25       12.28      2.21 o 
  -2  -5  -2      116.60      106.45      7.17 o 
  -1  -5  -2      204.50      199.08     11.72 o 
   0  -5  -2      255.55      263.06     14.73 o 
   1  -5  -2      232.12      235.73     13.67 o 
   2  -5  -2       82.72       82.30      5.38 o 
   3  -5  -2       51.97       59.02      4.27 o 
   4  -5  -2       17.32       18.19      2.30 o 
   5  -5  -2        1.55        1.00      1.78 o 
  -2  -4  -2       76.10       74.89      4.90 o 
  -1  -4  -2      416.93      388.78     20.49 o 
   0  -4  -2      379.87      396.81     22.80 o 
   1  -4  -2      198.35      205.44     11.89 o 
   2  -4  -2      151.83      158.95      9.43 o 
   3  -4  -2       69.56       69.57      4.77 o 
   4  -4  -2        6.98        7.96      1.77 o 
   5  -4  -2        0.66       -0.12      1.54 o 
   6  -4  -2        3.94        3.29      1.92 o 
  -3  -3  -2      228.16      228.24     14.86 o 
  -2  -3  -2      337.74      337.09     18.66 o 
  -1  -3  -2      353.46      343.96     17.35 o 
   0  -3  -2      313.00      340.04     20.26 o 
   1  -3  -2      411.88      429.35     24.13 o 
   2  -3  -2      261.06      275.93     15.79 o 
   3  -3  -2       13.31       12.43      1.66 o 
   4  -3  -2        0.51        0.13      1.23 o 
   5  -3  -2        4.27        5.95      1.72 o 
   6  -3  -2        0.24       -0.75      1.65 o 
  -3  -2  -2       51.45       53.09      3.25 o 
  -2  -2  -2      474.92      503.02     26.48 o 
  -1  -2  -2      626.18      637.57     34.54 o 
   0  -2  -2      477.87      503.76     27.69 o 
   1  -2  -2      158.82      155.60      8.93 o 
   2  -2  -2      871.38      929.92     51.92 o 
   3  -2  -2      338.18      362.10     20.69 o 
   4  -2  -2       15.98       18.52      2.15 o 
   5  -2  -2       19.90       19.86      2.46 o 
   6  -2  -2        4.93        3.58      1.91 o 
  -2  -1  -2      257.00      243.89     13.30 o 
  -1  -1  -2      507.50      515.91     27.64 o 
   0  -1  -2      725.85      660.69     36.41 o 
   1  -1  -2     1144.65     1125.60     61.44 o 
   6  -1  -2        1.61        0.90      1.86 o 
  -3   0  -2       83.82       84.33      4.82 o 
  -2   0  -2      213.80      233.38     14.70 o 
  -1   0  -2       39.34       41.18      2.37 o 
   2   0  -2      418.34      443.19     25.38 o 
   3   0  -2       13.70       11.21      1.28 o 
   4   0  -2        5.26        6.45      1.13 o 
   1   1  -2      603.72      602.40     36.49 o 
   2   1  -2      231.58      226.32     13.97 o 
   3   1  -2       38.24       37.93      2.33 o 
   4   1  -2       22.32       20.80      1.81 o 
   1   2  -2      625.32      647.54     37.24 o 
   2   2  -2      342.91      346.93     19.43 o 
   3   2  -2       30.61       29.80      2.21 o 
   4   2  -2       80.29       71.77      4.66 o 
   1   3  -2      185.94      183.57     10.52 o 
   2   3  -2      123.36      125.67      7.24 o 
   3   3  -2       74.67       76.91      4.69 o 
   4   3  -2        1.27        2.30      1.10 o 
   1   4  -2      221.12      229.52     12.97 o 
   2   4  -2      169.28      167.77     10.10 o 
   3   4  -2       73.58       73.31      4.61 o 
   4   4  -2       17.35       17.06      1.95 o 
   3   5  -2       51.42       53.66      3.94 o 
   4   5  -2        2.96        2.91      1.44 o 
   2   6  -2       19.33       18.05      2.18 o 
   3   6  -2       21.22       20.69      2.44 o 
   4   6  -2        8.40        8.75      1.77 o 
   3   7  -2        2.81        2.56      1.57 o 
   4   7  -2        0.62       -0.77      1.68 o 
  -1  -8  -1       19.93       19.83      2.65 o 
   0  -8  -1       35.93       34.37      3.40 o 
   1  -8  -1       19.50       17.80      2.70 o 
   2  -8  -1       15.72       14.72      2.42 o 
  -2  -7  -1       42.74       44.95      4.08 o 
  -1  -7  -1       41.37       42.54      3.58 o 
   0  -7  -1       88.60       86.23      5.86 o 
   1  -7  -1       71.97       69.78      4.90 o 
   2  -7  -1       11.13        8.51      1.80 o 
   3  -7  -1        0.29       -0.11      1.76 o 
   4  -7  -1        6.68        4.37      2.19 o 
  -2  -6  -1       45.85       40.86      3.57 o 
  -1  -6  -1       37.17       40.41      3.24 o 
   0  -6  -1       73.23       73.04      4.97 o 
   1  -6  -1       70.58       69.56      4.75 o 
   2  -6  -1       32.00       33.08      2.96 o 
   3  -6  -1      110.26      122.98      7.88 o 
   4  -6  -1       20.28       21.49      2.63 o 
   5  -6  -1        1.23       -0.17      1.87 o 
  -3  -5  -1       60.19       59.10      4.68 o 
  -2  -5  -1       60.97       60.15      4.45 o 
  -1  -5  -1       78.69       81.69      5.31 o 
   0  -5  -1      215.98      223.64     12.97 o 
   1  -5  -1      159.12      155.35      9.20 o 
   2  -5  -1       63.06       68.44      4.56 o 
   3  -5  -1        5.52        6.71      1.52 o 
   4  -5  -1        6.32        4.76      1.72 o 
   5  -5  -1        0.62        1.13      1.68 o 
   6  -5  -1        0.66        1.45      1.14 o 
  -3  -4  -1      185.78      197.14     11.85 o 
  -1  -4  -1      213.75      224.99     14.07 o 
   0  -4  -1      164.04      166.47     10.40 o 
   1  -4  -1      513.64      563.29     31.62 o 
   2  -4  -1      102.46      108.37      6.60 o 
   3  -4  -1       41.17       41.04      3.18 o 
   4  -4  -1       13.31       13.58      1.86 o 
   5  -4  -1        0.97        1.00      1.52 o 
   6  -4  -1        5.02        3.42      1.17 o 
  -3  -3  -1       80.86       79.10      5.61 o 
  -2  -3  -1      168.99      173.31      9.87 o 
  -1  -3  -1      422.69      464.75     27.28 o 
   0  -3  -1     2787.54     2901.49    158.06 o 
   1  -3  -1      332.07      323.67     18.25 o 
   2  -3  -1       71.88       82.06      5.07 o 
   3  -3  -1        4.30        4.97      1.18 o 
   4  -3  -1       40.12       41.09      3.35 o 
   5  -3  -1        1.64        1.64      1.38 o 
   6  -3  -1        8.35        7.21      1.25 o 
  -3  -2  -1      131.82      126.22      7.81 o 
  -2  -2  -1      171.74      172.61     10.43 o 
  -1  -2  -1      636.79      639.45     33.34 o 
   0  -2  -1      793.77      813.53     45.06 o 
   1  -2  -1      546.46      559.80     31.24 o 
   2  -2  -1      333.52      365.62     20.66 o 
   3  -2  -1       89.81       86.56      5.47 o 
   4  -2  -1       95.31       97.90      6.27 o 
   5  -2  -1       57.18       58.42      4.35 o 
   6  -2  -1       17.55       18.31      1.63 o 
  -4  -1  -1       34.71       32.72      2.76 o 
  -3  -1  -1       96.87       96.20      5.56 o 
  -2  -1  -1      277.77      258.18     13.64 o 
  -1  -1  -1     1980.17     1842.42     99.64 o 
   0  -1  -1     1085.98     1040.69     57.77 o 
   1  -1  -1      692.00      693.11     38.66 o 
   5  -1  -1        2.12        1.92      1.36 o 
  -4   0  -1        1.59        1.35      0.88 o 
  -3   0  -1       97.35      122.79      8.06 o 
  -2   0  -1      308.89      331.87     17.45 o 
  -1   0  -1      990.23     1028.04     54.64 o 
   3   0  -1      315.68      351.11     19.77 o 
   4   0  -1        4.29        5.46      1.18 o 
   1   1  -1      784.50      815.75     42.73 o 
   2   1  -1     1082.03     1128.52     57.87 o 
   3   1  -1        5.29        7.71      1.01 o 
   4   1  -1        0.39        0.88      0.91 o 
   5   1  -1       10.30        9.05      1.58 o 
   1   2  -1      429.02      422.14     23.32 o 
   2   2  -1      257.37      283.60     17.56 o 
   3   2  -1       26.54       25.63      2.17 o 
   4   2  -1        8.04        8.72      1.34 o 
   5   2  -1       15.54       15.65      1.98 o 
   1   3  -1      514.05      504.54     27.82 o 
   2   3  -1      220.28      215.45     13.24 o 
   3   3  -1       23.60       24.42      2.08 o 
   4   3  -1       14.87       14.31      1.79 o 
   5   3  -1        7.94        8.11      1.74 o 
   1   4  -1      230.94      222.88     13.26 o 
   2   4  -1       98.52       93.61      6.04 o 
   3   4  -1       51.39       49.69      3.31 o 
   4   4  -1        4.14        4.36      1.33 o 
   5   4  -1        4.09        4.55      1.71 o 
   1   5  -1       43.35       39.19      2.85 o 
   2   5  -1      154.70      153.52      9.35 o 
   3   5  -1       26.80       27.25      2.52 o 
   4   5  -1        0.49       -0.24      1.37 o 
   5   5  -1        7.06        8.18      1.99 o 
   2   6  -1       66.25       67.15      4.48 o 
   3   6  -1       21.74       24.61      2.60 o 
   4   6  -1       10.82       13.51      2.22 o 
   2   7  -1       16.34       14.27      2.06 o 
   3   7  -1       19.97       22.56      2.66 o 
   4   7  -1        0.39        0.28      1.81 o 
  -1  -8   0       11.02        9.67      2.15 o 
   0  -8   0       30.24       31.18      3.26 o 
   1  -8   0       17.50       17.42      2.62 o 
   2  -8   0        3.69        2.29      1.78 o 
   3  -8   0        9.07        8.52      1.28 o 
   4  -8   0        0.92        1.75      1.39 o 
  -3  -7   0        8.90       11.42      2.45 o 
  -2  -7   0       20.46       24.80      2.94 o 
  -1  -7   0       70.41       68.05      4.88 o 
   0  -7   0       30.30       29.91      2.89 o 
   1  -7   0       41.77       38.87      3.40 o 
   2  -7   0       54.98       54.97      4.22 o 
   3  -7   0        0.33        1.48      1.75 o 
   4  -7   0        4.53        2.71      2.02 o 
   5  -7   0        0.76        0.92      1.31 o 
  -3  -6   0       16.73       17.08      2.51 o 
  -2  -6   0       40.03       40.45      3.47 o 
  -1  -6   0      193.67      186.26     11.05 o 
   0  -6   0      117.92      120.50      7.45 o 
   1  -6   0       63.38       60.54      4.24 o 
   2  -6   0      115.07      108.05      6.85 o 
   3  -6   0       16.88       14.77      2.09 o 
   4  -6   0        5.25        4.60      1.83 o 
   5  -6   0        1.97        0.32      1.01 o 
  -3  -5   0       14.97       17.24      2.29 o 
  -1  -5   0      103.66      105.82      6.82 o 
   0  -5   0      152.34      158.94      9.42 o 
   1  -5   0      121.40      120.35      7.24 o 
   2  -5   0       76.76       78.33      5.08 o 
   3  -5   0        9.81        7.65      1.50 o 
   4  -5   0        6.44        5.13      1.64 o 
   5  -5   0        1.57        2.58      0.99 o 
   6  -5   0        2.86        0.92      1.22 o 
  -3  -4   0       63.37       61.85      4.45 o 
  -2  -4   0      556.41      555.36     33.48 o 
  -1  -4   0      334.17      330.86     18.36 o 
   0  -4   0       87.05       85.02      5.21 o 
   1  -4   0      202.77      200.98     11.55 o 
   2  -4   0      169.44      163.98      9.58 o 
   3  -4   0       12.15       11.18      1.44 o 
   4  -4   0        2.38        2.63      1.30 o 
   5  -4   0        2.32        2.12      0.81 o 
   6  -4   0        1.56        0.82      1.11 o 
  -4  -3   0        8.79        9.05      1.75 o 
  -3  -3   0      233.13      243.30     14.05 o 
  -2  -3   0      207.45      212.14     12.24 o 
  -1  -3   0      622.56      622.58     34.95 o 
   0  -3   0      331.40      342.08     18.86 o 
   1  -3   0      462.98      505.73     28.31 o 
   2  -3   0       45.79       44.63      2.93 o 
   3  -3   0      246.04      272.48     15.66 o 
   4  -3   0       89.75       94.50      6.06 o 
   5  -3   0       14.58       14.29      1.15 o 
   6  -3   0        2.33        2.36      1.15 o 
  -4  -2   0       11.89       12.49      1.65 o 
  -3  -2   0       72.15       71.52      4.71 o 
  -2  -2   0      138.23      144.11      8.98 o 
  -1  -2   0      167.59      161.03      9.46 o 
   0  -2   0      685.69      693.10     36.31 o 
   1  -2   0      911.71      911.76     50.67 o 
   2  -2   0      160.77      162.75      9.38 o 
   3  -2   0       39.06       39.44      2.86 o 
   4  -2   0       47.02       45.56      3.39 o 
   5  -2   0        5.82        6.27      0.84 o 
   6  -2   0        1.34        1.37      1.04 o 
  -4  -1   0       47.24       42.47      3.07 o 
  -3  -1   0      221.03      210.13     12.95 o 
  -2  -1   0      331.88      318.56     18.59 o 
  -1  -1   0      757.50      749.67     45.07 o 
   1  -1   0     2391.76     2289.44    127.37 o 
   2  -1   0       63.12       61.32      4.18 o 
   5  -1   0        6.67        6.47      0.73 o 
  -4   0   0       42.87       39.17      2.99 o 
  -3   0   0      112.44      117.63      7.09 o 
  -2   0   0      384.23      395.78     22.24 o 
  -1   0   0     1073.04     1043.92     58.01 o 
   4   0   0       39.73       38.54      1.59 o 
   5   0   0        0.29        0.37      1.35 o 
  -4   1   0       21.50       22.24      2.10 o 
  -3   1   0      140.39      145.35      8.57 o 
  -2   1   0       76.82       78.05      4.25 o 
   1   1   0      942.96      872.73     45.09 o 
   2   1   0      336.16      334.08     10.44 o 
   3   1   0      228.01      229.27      7.22 o 
   4   1   0       39.58       35.93      2.99 o 
   5   1   0       28.35       31.33      2.91 o 
   0   2   0      601.78      612.20     36.27 o 
   1   2   0      168.72      170.18      9.48 o 
   2   2   0      164.12      164.35      8.97 o 
   3   2   0       71.67       73.22      4.61 o 
   4   2   0        8.98        8.34      1.37 o 
   5   2   0        5.82        5.68      1.58 o 
   0   3   0      320.82      328.61     18.84 o 
   1   3   0      620.64      628.49     34.93 o 
   2   3   0      207.28      209.72     12.14 o 
   3   3   0      218.34      234.90     13.86 o 
   4   3   0       12.78       12.02      1.77 o 
   5   3   0        8.60        7.43      1.72 o 
   1   4   0      320.31      315.47     18.30 o 
   2   4   0      644.23      632.76     33.42 o 
   3   4   0       61.06       57.65      4.11 o 
   4   4   0       12.76       14.83      1.95 o 
   5   4   0        0.71       -0.01      1.60 o 
   1   5   0      117.54      118.38      6.86 o 
   2   5   0       57.17       58.57      4.03 o 
   3   5   0        8.51        9.44      1.75 o 
   4   5   0       13.53       15.58      2.11 o 
   5   5   0        2.63        1.84      1.82 o 
   1   6   0      184.51      183.90     11.01 o 
   2   6   0       40.23       40.52      3.22 o 
   3   6   0       13.95       14.42      2.05 o 
   4   6   0        4.78        4.75      1.92 o 
   2   7   0       21.74       22.60      2.70 o 
   3   7   0       10.17       13.15      2.28 o 
  -1  -8   1       22.21       24.55      2.84 o 
   0  -8   1       16.07       19.16      2.59 o 
   1  -8   1       37.61       38.30      3.44 o 
   2  -8   1        6.42        6.72      2.09 o 
   3  -8   1        0.30       -0.48      1.03 o 
   4  -8   1        1.34        1.13      1.40 o 
  -3  -7   1       17.28       16.32      2.84 o 
  -2  -7   1       14.82       16.56      2.40 o 
  -1  -7   1       28.91       24.74      2.69 o 
   0  -7   1       26.97       32.13      2.99 o 
   1  -7   1       51.65       50.57      3.86 o 
   2  -7   1        1.37        1.62      0.85 o 
   3  -7   1       14.11       13.95      1.29 o 
   4  -7   1       24.23       21.59      1.65 o 
   5  -7   1        1.10        1.95      1.44 o 
  -3  -6   1       17.44       20.93      2.83 o 
  -2  -6   1       68.14       61.86      4.69 o 
  -1  -6   1       76.43       72.54      4.91 o 
   0  -6   1      100.71      101.99      6.37 o 
   1  -6   1       96.98       96.25      3.40 o 
   2  -6   1       12.35       12.68      1.75 o 
   3  -6   1       14.58       12.71      1.79 o 
   4  -6   1        1.72        0.57      0.94 o 
   5  -6   1        0.01        0.66      0.97 o 
  -4  -5   1        0.89        2.05      1.72 o 
  -3  -5   1       22.43       21.34      2.74 o 
  -2  -5   1      171.76      161.84      9.59 o 
   0  -5   1      270.04      268.28     15.40 o 
   1  -5   1       86.19       92.89      5.72 o 
   2  -5   1      160.02      167.34      9.85 o 
   3  -5   1       40.16       43.86      3.34 o 
   4  -5   1        3.11        2.48      0.81 o 
   5  -5   1        0.05       -0.84      1.08 o 
   6  -5   1        0.82       -0.07      1.16 o 
  -4  -4   1        4.78        5.48      1.70 o 
  -3  -4   1       39.40       39.88      3.54 o 
  -2  -4   1      110.87      106.66      6.29 o 
  -1  -4   1      262.48      241.28     13.33 o 
   0  -4   1      566.71      623.55     19.76 o 
   1  -4   1      597.82      615.12     34.41 o 
   2  -4   1      140.06      152.64      8.93 o 
   3  -4   1       15.04       15.87      1.78 o 
   4  -4   1        6.88        6.36      0.89 o 
   5  -4   1        1.37        1.58      0.96 o 
   6  -4   1        2.39        0.52      1.05 o 
  -4  -3   1       14.44       15.74      2.08 o 
  -3  -3   1       25.51       26.17      2.43 o 
  -2  -3   1      248.74      250.62     13.48 o 
  -1  -3   1      500.94      489.97     27.87 o 
   0  -3   1      189.07      198.72      6.36 o 
   1  -3   1      170.46      163.88      9.38 o 
   2  -3   1      373.60      387.81     21.81 o 
   3  -3   1       53.26       52.71      3.53 o 
   4  -3   1       14.59       14.26      1.00 o 
   5  -3   1       25.73       25.26      1.83 o 
   6  -3   1       10.64       11.17      1.38 o 
  -4  -2   1        4.07        3.81      1.25 o 
  -3  -2   1       32.35       33.41      2.50 o 
  -2  -2   1      323.74      341.08     17.76 o 
  -1  -2   1      440.21      412.49     23.37 o 
   0  -2   1      687.29      712.32     39.65 o 
   1  -2   1      387.11      408.29     22.79 o 
   2  -2   1      396.29      396.59     22.24 o 
   3  -2   1       19.81       21.26      1.84 o 
   4  -2   1        2.16        2.28      0.59 o 
   5  -2   1       20.89       20.50      1.60 o 
   6  -2   1        1.45        0.68      1.07 o 
  -5  -1   1       10.84        9.81      1.75 o 
  -4  -1   1        0.68        1.82      0.95 o 
  -2  -1   1      912.57      952.57     57.94 o 
  -1  -1   1      740.48      721.51     42.78 o 
   0  -1   1      189.80      184.98     10.45 o 
   1  -1   1      322.65      345.84     11.01 o 
   2  -1   1      705.47      742.43     23.42 o 
   3  -1   1       71.64       69.81      2.46 o 
   4  -1   1       73.85       74.86      2.70 o 
   5  -1   1        3.76        3.89      0.87 o 
   6  -1   1        0.58        0.92      2.29 o 
  -5   0   1       12.39       11.27      1.84 o 
  -4   0   1        2.34        2.56      1.09 o 
  -3   0   1      320.25      346.67     19.90 o 
  -2   0   1      579.69      569.90     31.93 o 
  -1   0   1     2258.48     1982.70    110.25 o 
   0   0   1      149.84      154.64      8.73 o 
   1   0   1      855.03      934.82     37.30 o 
   2   0   1      284.19      288.16     11.89 o 
   3   0   1      136.14      151.40      5.48 o 
   4   0   1        1.47        0.74      0.50 o 
   5   0   1        9.85       11.81      2.11 o 
   6   0   1        0.81        1.43      2.00 o 
  -5   1   1        2.06        2.62      1.32 o 
  -4   1   1       37.30       35.24      2.87 o 
  -3   1   1       58.28       58.34      3.89 o 
  -2   1   1      451.78      463.28     26.03 o 
   1   1   1     1829.26     1741.47     99.37 o 
   2   1   1      229.47      231.39      7.66 o 
   3   1   1       84.16       87.45      3.06 o 
   4   1   1       37.68       36.96      2.95 o 
   5   1   1        8.86        9.33      1.72 o 
   6   1   1        3.76        3.25      1.93 o 
   0   2   1      816.23      800.13     25.93 o 
   1   2   1      547.03      556.36     33.36 o 
   2   2   1      185.93      188.15      6.97 o 
   3   2   1      134.73      133.87      7.86 o 
   4   2   1       25.89       26.23      2.50 o 
   5   2   1        1.95        2.56      1.49 o 
   6   2   1        2.23        3.06      1.93 o 
   0   3   1     2711.54     2787.59    157.56 o 
   1   3   1      491.64      509.49     27.32 o 
   2   3   1      159.76      162.43      9.80 o 
   3   3   1       90.24       92.86      5.61 o 
   4   3   1        6.10        5.40      1.43 o 
   5   3   1        0.06        0.40      1.52 o 
   6   3   1        4.31        4.86      2.27 o 
   0   4   1      195.59      194.57     10.45 o 
   1   4   1      277.12      267.07     14.11 o 
   2   4   1       29.59       27.21      2.40 o 
   3   4   1      182.57      193.35     11.59 o 
   4   4   1        2.06        2.55      1.53 o 
   5   4   1        1.95        2.68      1.70 o 
   1   5   1       84.30       83.43      5.24 o 
   2   5   1       70.93       66.04      4.33 o 
   3   5   1       59.27       60.49      4.38 o 
   4   5   1        2.36        1.93      1.66 o 
   5   5   1        3.30        2.68      1.98 o 
   1   6   1       37.79       38.10      3.09 o 
   2   6   1       43.95       42.44      3.37 o 
   3   6   1       12.43       12.95      2.16 o 
   4   6   1        7.45        6.53      2.10 o 
   2   7   1       45.81       49.16      3.97 o 
   3   7   1        2.49        2.39      1.70 o 
   2   8   1        4.28        4.32      1.86 o 
  -1  -8   2       16.01       19.04      2.53 o 
   0  -8   2       24.96       24.19      2.82 o 
   1  -8   2        2.89        3.07      1.71 o 
   2  -8   2       21.72       18.16      2.61 o 
   3  -8   2        4.72        3.89      1.15 o 
   4  -8   2        0.41        0.09      1.50 o 
  -3  -7   2        3.27        2.62      1.96 o 
  -2  -7   2       22.04       22.33      2.76 o 
  -1  -7   2       34.95       34.40      3.06 o 
   0  -7   2       76.75       78.95      5.40 o 
   1  -7   2       21.34       19.57      2.24 o 
   2  -7   2       17.57       16.87      1.23 o 
   3  -7   2       16.40       15.55      1.36 o 
   4  -7   2        1.24        2.99      1.15 o 
   5  -7   2        1.17       -0.01      1.29 o 
  -4  -6   2        6.58        7.75      2.31 o 
  -3  -6   2       26.26       27.00      2.90 o 
  -2  -6   2       21.24       18.82      2.24 o 
  -1  -6   2       22.66       21.89      2.31 o 
   0  -6   2       49.71       48.55      3.51 o 
   1  -6   2       56.48       55.63      2.15 o 
   2  -6   2       20.22       18.67      1.20 o 
   3  -6   2        2.72        2.06      0.79 o 
   4  -6   2        1.49        0.29      0.94 o 
   5  -6   2        1.12        0.60      1.18 o 
  -4  -5   2        2.27        1.87      1.75 o 
  -3  -5   2       56.52       58.43      4.41 o 
  -2  -5   2       72.98       69.05      4.76 o 
  -1  -5   2      567.66      567.72     32.02 o 
   0  -5   2      161.95      160.37      9.43 o 
   1  -5   2      139.23      143.50      4.78 o 
   2  -5   2       23.36       22.42      1.17 o 
   3  -5   2       17.87       17.21      1.16 o 
   4  -5   2        0.91        0.46      0.77 o 
   5  -5   2        5.96        4.96      1.31 o 
   6  -5   2        0.38       -0.30      1.24 o 
  -4  -4   2       18.14       17.99      2.48 o 
  -3  -4   2       70.21       67.96      4.95 o 
  -2  -4   2      185.82      179.70     10.36 o 
  -1  -4   2      230.58      223.40     13.03 o 
   0  -4   2      593.51      600.44     18.79 o 
   1  -4   2      274.49      285.64      9.22 o 
   2  -4   2       40.18       42.00      1.92 o 
   3  -4   2       18.95       21.03      1.18 o 
   4  -4   2       88.39       97.34      3.60 o 
   5  -4   2        6.08        5.11      1.20 o 
   6  -4   2        0.77       -0.46      1.08 o 
  -5  -3   2        4.48        3.11      1.63 o 
  -4  -3   2        1.69        1.62      1.31 o 
  -3  -3   2       67.83       69.26      4.94 o 
  -2  -3   2      120.75      120.49      7.43 o 
  -1  -3   2      196.13      185.42     10.61 o 
   0  -3   2      437.51      456.50     20.00 o 
   1  -3   2      263.69      267.49      8.49 o 
   2  -3   2      150.61      150.11      5.00 o 
   3  -3   2       46.88       48.61      1.92 o 
   4  -3   2       13.13       13.32      1.32 o 
   5  -3   2       12.18       10.98      1.31 o 
   6  -3   2        1.06        0.79      1.18 o 
  -5  -2   2       10.26        8.38      1.89 o 
  -4  -2   2       78.83       74.10      5.11 o 
  -3  -2   2       34.88       29.26      2.50 o 
  -2  -2   2      369.19      344.77     19.62 o 
  -1  -2   2      709.21      691.66     37.35 o 
   0  -2   2     1363.29     1365.56     42.96 o 
   1  -2   2      258.81      290.30      9.28 o 
   2  -2   2      724.44      744.23     23.40 o 
   3  -2   2       77.26       79.69      2.79 o 
   4  -2   2       24.37       25.43      1.47 o 
   5  -2   2        1.43        0.73      0.84 o 
   6  -2   2        1.02        0.34      1.07 o 
  -5  -1   2       15.98       16.54      2.24 o 
  -4  -1   2       20.52       19.65      2.13 o 
  -3  -1   2       29.65       27.89      2.55 o 
  -2  -1   2      286.61      272.90     14.25 o 
  -1  -1   2      751.09      713.69     36.68 o 
   0  -1   2     2848.44     2693.56     84.58 o 
   1  -1   2    10008.47     9631.97    366.09 o 
   2  -1   2      310.84      333.37     10.62 o 
   3  -1   2      155.01      155.24      5.11 o 
   4  -1   2        0.68        0.23      0.60 o 
   5  -1   2        7.71        7.13      0.98 o 
   6  -1   2        1.20        3.71      2.41 o 
  -5   0   2        5.77        6.27      1.52 o 
  -4   0   2        2.20        2.80      1.07 o 
  -3   0   2       16.30       16.08      1.57 o 
  -2   0   2      466.19      466.95     25.63 o 
  -1   0   2      223.50      235.09      7.50 o 
   0   0   2      372.97      380.91     21.36 o 
   2   0   2      279.62      291.01     10.13 o 
   3   0   2       72.07       73.56      3.27 o 
   4   0   2        2.64        3.19      0.56 o 
   5   0   2       20.16       17.20      2.43 o 
   6   0   2        6.65        9.97      2.53 o 
  -5   1   2       31.42       29.84      2.88 o 
  -4   1   2       11.72       13.43      1.76 o 
  -3   1   2       62.24       62.55      4.18 o 
  -2   1   2      274.89      288.06     16.41 o 
  -1   1   2     1081.89     1085.27     42.05 o 
   0   1   2      658.15      655.46     20.59 o 
   1   1   2      474.10      488.09     15.66 o 
   2   1   2      217.63      231.36      7.53 o 
   3   1   2       10.62       10.45      0.70 o 
   4   1   2        0.39        0.21      1.05 o 
   5   1   2       21.79       21.22      2.54 o 
   6   1   2        1.29        0.74      1.84 o 
   0   2   2      484.03      494.66     15.65 o 
   1   2   2      626.84      608.61     19.51 o 
   2   2   2      453.74      460.86     15.03 o 
   3   2   2       38.49       36.26      3.19 o 
   4   2   2      119.83      113.56      7.20 o 
   5   2   2        3.74        2.96      1.60 o 
   6   2   2        0.48        0.45      1.72 o 
   0   3   2      367.57      371.18     11.44 o 
   1   3   2      289.59      289.75      9.74 o 
   2   3   2      320.52      317.61     18.67 o 
   3   3   2      278.81      284.40     14.98 o 
   4   3   2       20.50       20.48      2.37 o 
   5   3   2        3.14        2.59      1.78 o 
   6   3   2        0.74        1.30      2.21 o 
   0   4   2      398.63      411.79     22.81 o 
   1   4   2      357.88      333.81     20.45 o 
   2   4   2       75.40       73.89      4.84 o 
   3   4   2       25.73       31.69      2.96 o 
   4   4   2       14.92       18.85      2.36 o 
   5   4   2        5.27        6.88      1.99 o 
   0   5   2      253.39      247.13     14.68 o 
   1   5   2      208.93      200.72     11.73 o 
   2   5   2      123.00      120.87      7.16 o 
   3   5   2       30.95       29.50      2.93 o 
   4   5   2       13.31       14.47      2.25 o 
   5   5   2        0.32       -0.54      1.93 o 
   1   6   2       47.76       44.69      3.88 o 
   2   6   2       51.47       51.96      3.80 o 
   3   6   2       22.01       26.03      2.78 o 
   4   6   2        1.75        4.24      2.05 o 
   1   7   2       39.13       38.41      3.29 o 
   2   7   2        5.31        2.96      1.58 o 
   3   7   2       18.01       19.62      2.83 o 
   2   8   2       15.20       17.14      2.61 o 
  -1  -8   3       12.98       14.96      2.47 o 
   0  -8   3        9.36       10.56      2.08 o 
   1  -8   3       13.45       14.08      2.14 o 
   2  -8   3       12.19       14.99      2.43 o 
   3  -8   3        0.34        0.36      1.06 o 
   4  -8   3        3.94        3.11      1.67 o 
  -3  -7   3       10.85       13.84      2.66 o 
  -2  -7   3       13.05       15.99      2.29 o 
  -1  -7   3       50.56       53.57      4.17 o 
   0  -7   3       37.43       35.62      3.10 o 
   1  -7   3       17.83       18.75      2.12 o 
   2  -7   3       22.03       23.17      1.50 o 
   3  -7   3        0.04        0.20      0.91 o 
   4  -7   3        1.26        0.56      1.45 o 
   5  -7   3        0.03       -0.33      1.49 o 
  -4  -6   3        8.00       10.97      2.49 o 
  -3  -6   3        4.49        4.59      1.83 o 
  -2  -6   3       23.51       24.09      2.54 o 
  -1  -6   3       84.81       78.93      5.29 o 
   0  -6   3        8.85        8.82      1.53 o 
   1  -6   3       38.63       37.69      1.64 o 
   2  -6   3       37.39       37.38      1.73 o 
   3  -6   3       26.40       25.49      1.59 o 
   4  -6   3        3.03        4.62      1.39 o 
   5  -6   3        0.59        0.58      1.22 o 
  -4  -5   3        9.49       13.41      2.40 o 
  -3  -5   3        0.12        1.24      1.32 o 
  -2  -5   3      103.55       98.32      6.71 o 
  -1  -5   3       60.34       58.96      4.05 o 
   0  -5   3       43.79       42.31      3.05 o 
   1  -5   3      158.23      160.19      5.33 o 
   2  -5   3       72.96       70.46      2.61 o 
   3  -5   3        7.81        7.42      0.88 o 
   4  -5   3        0.85        1.36      0.99 o 
   5  -5   3        1.04        0.09      1.06 o 
   6  -5   3        0.51        0.09      1.30 o 
  -5  -4   3        5.36        5.32      2.09 o 
  -4  -4   3        0.70        0.94      1.47 o 
  -3  -4   3       32.38       35.81      2.98 o 
  -2  -4   3       98.61       98.25      6.48 o 
  -1  -4   3      135.44      122.56      7.32 o 
   0  -4   3      191.22      183.52      5.92 o 
   1  -4   3       84.92       79.36      2.77 o 
   2  -4   3       58.75       55.99      2.10 o 
   3  -4   3       44.51       44.44      1.87 o 
   4  -4   3        9.86        8.79      1.14 o 
   5  -4   3       10.80       12.56      1.51 o 
   6  -4   3        2.01        2.02      1.18 o 
  -5  -3   3        7.65        7.26      1.97 o 
  -4  -3   3        8.53        8.80      1.73 o 
  -3  -3   3       49.39       49.64      3.77 o 
  -2  -3   3      110.34      109.35      7.01 o 
  -1  -3   3       72.20       69.21      2.36 o 
   0  -3   3      232.01      213.42      6.80 o 
   1  -3   3      275.67      278.73      8.91 o 
   2  -3   3      144.14      155.66      5.13 o 
   3  -3   3       33.52       29.87      1.32 o 
   4  -3   3        4.23        3.82      0.92 o 
   5  -3   3       12.98       14.14      1.45 o 
   6  -3   3        1.20        0.28      1.16 o 
  -5  -2   3        6.16        8.49      1.85 o 
  -4  -2   3       21.29       19.10      2.24 o 
  -3  -2   3      112.44      112.76      7.02 o 
  -2  -2   3       46.13       48.87      1.72 o 
  -1  -2   3     1605.89     1602.90     50.58 o 
   0  -2   3      856.80      862.63     27.04 o 
   1  -2   3      351.76      377.44     12.06 o 
   2  -2   3       36.20       36.49      1.40 o 
   3  -2   3       84.95       82.27      2.86 o 
   4  -2   3       43.96       44.91      2.24 o 
   5  -2   3        3.19        2.40      0.92 o 
   6  -2   3        1.72        0.79      1.04 o 
  -6  -1   3        0.58        1.02      1.56 o 
  -5  -1   3        0.53       -0.02      1.21 o 
  -4  -1   3       39.73       35.49      2.99 o 
  -3  -1   3      115.47      109.80      6.93 o 
  -2  -1   3      404.15      415.98     13.21 o 
  -1  -1   3      876.31      888.37     27.72 o 
   0  -1   3     3707.19     3515.64    111.04 o 
   1  -1   3      182.76      195.16      6.26 o 
   2  -1   3      188.54      193.99      6.20 o 
   3  -1   3       89.09       94.35      3.24 o 
   4  -1   3        1.71        1.09      0.56 o 
   5  -1   3        4.36        4.40      0.88 o 
   6  -1   3        0.74        0.70      2.27 o 
  -6   0   3        0.45        0.54      1.52 o 
  -5   0   3       13.44       13.64      2.02 o 
  -4   0   3        8.22        6.98      1.44 o 
  -3   0   3      112.11      112.36      7.06 o 
  -2   0   3       38.28       38.15      1.44 o 
  -1   0   3      946.24      954.94     30.04 o 
   0   0   3     1308.42     1319.36     41.25 o 
   1   0   3      239.02      245.61      9.47 o 
   2   0   3      427.08      444.40     16.37 o 
   3   0   3      107.04      105.52      4.31 o 
   4   0   3       43.28       43.16      1.82 o 
   5   0   3       10.18        9.65      2.00 o 
   6   0   3        2.72        3.94      2.07 o 
  -5   1   3       43.17       42.32      3.63 o 
  -4   1   3      220.29      233.21     13.82 o 
  -3   1   3       76.49       74.14      4.89 o 
  -2   1   3      256.16      247.18     14.19 o 
  -1   1   3      754.72      769.79     23.29 o 
   0   1   3      627.97      610.49     19.37 o 
   1   1   3       81.08       82.88      2.71 o 
   2   1   3      242.00      248.21      9.52 o 
   3   1   3       84.88       88.26      3.06 o 
   4   1   3       16.61       18.43      2.27 o 
   5   1   3        5.58        5.31      1.83 o 
   6   1   3        1.72        2.08      1.83 o 
   0   2   3      387.43      383.10     13.03 o 
   1   2   3     1870.22     1848.72     59.07 o 
   2   2   3      204.65      212.27      6.45 o 
   3   2   3      100.38      105.20      6.66 o 
   4   2   3        5.61        3.48      1.44 o 
   5   2   3        1.71        1.38      1.45 o 
   6   2   3        1.12        1.73      1.86 o 
   0   3   3      258.59      263.20      8.26 o 
   1   3   3      186.56      182.44      5.53 o 
   3   3   3       82.85       81.58      5.42 o 
   4   3   3       42.00       45.26      3.85 o 
   5   3   3        1.52        0.79      1.57 o 
   0   4   3      215.98      222.22      7.42 o 
   1   4   3      301.91      282.10     16.19 o 
   2   4   3       59.94       56.73      4.06 o 
   3   4   3        8.08        8.66      1.65 o 
   4   4   3       18.26       20.90      2.58 o 
   5   4   3        0.70       -0.10      1.98 o 
   0   5   3      163.87      166.28      9.87 o 
   1   5   3      112.99      110.70      6.98 o 
   2   5   3       56.90       50.03      3.85 o 
   3   5   3       12.67       14.35      2.16 o 
   4   5   3       13.57       17.20      2.65 o 
   1   6   3      135.53      128.37      7.99 o 
   2   6   3       48.50       54.62      4.35 o 
   3   6   3       30.22       35.34      3.47 o 
   4   6   3        1.20        1.32      1.82 o 
   1   7   3       55.57       52.71      4.13 o 
   2   7   3       19.17       20.09      2.53 o 
   3   7   3        3.34        3.96      2.01 o 
   2   8   3       10.20       13.27      2.58 o 
  -1  -8   4        7.79        9.61      2.13 o 
   0  -8   4       22.92       22.85      2.75 o 
   1  -8   4       20.14       18.91      2.51 o 
   2  -8   4        0.14       -1.37      1.61 o 
   3  -8   4        3.21        2.97      1.18 o 
   4  -8   4        2.46        3.37      1.68 o 
  -2  -7   4       11.82       16.24      2.45 o 
  -1  -7   4       17.78       20.06      2.49 o 
   0  -7   4        5.89        6.45      1.62 o 
   1  -7   4       34.95       33.12      2.99 o 
   2  -7   4        3.16        2.85      0.86 o 
   3  -7   4        3.55        2.93      1.00 o 
   4  -7   4        0.05       -1.01      1.24 o 
   5  -7   4        0.07       -0.07      1.41 o 
  -3  -6   4       16.82       16.35      2.45 o 
  -2  -6   4       32.53       34.54      3.23 o 
  -1  -6   4       57.70       55.07      4.02 o 
   0  -6   4      291.24      282.38     16.32 o 
   1  -6   4       24.78       22.73      1.21 o 
   2  -6   4       34.96       36.45      1.74 o 
   3  -6   4        4.10        4.20      1.41 o 
   4  -6   4        1.15        0.08      1.29 o 
   5  -6   4        0.80       -1.21      1.21 o 
  -4  -5   4        2.96        5.48      1.92 o 
  -3  -5   4       24.11       24.06      2.67 o 
  -2  -5   4       47.22       46.34      3.60 o 
  -1  -5   4      119.77      111.45      6.88 o 
   0  -5   4      126.97      120.89      3.99 o 
   1  -5   4       79.76       78.68      2.78 o 
   2  -5   4       69.81       74.65      2.74 o 
   3  -5   4        1.88        1.76      0.67 o 
   4  -5   4        9.43       11.13      1.47 o 
   5  -5   4       10.25        8.61      1.52 o 
  -5  -4   4        2.63        5.36      1.96 o 
  -4  -4   4        1.73        0.26      1.36 o 
  -3  -4   4        1.57        0.85      1.16 o 
  -2  -4   4       81.14       82.42      5.42 o 
  -1  -4   4      154.81      151.69      8.96 o 
   0  -4   4       62.94       62.23      2.17 o 
   1  -4   4       60.21       60.20      2.17 o 
   2  -4   4      102.92      103.66      3.56 o 
   3  -4   4        9.85       12.01      1.22 o 
   4  -4   4       12.66       13.94      1.41 o 
   5  -4   4        5.90        7.29      1.31 o 
   6  -4   4        1.28        0.27      1.20 o 
  -5  -3   4        4.37        4.41      1.78 o 
  -4  -3   4       36.05       27.31      2.87 o 
  -3  -3   4       35.72       32.89      2.77 o 
  -2  -3   4       68.46       70.04      4.26 o 
  -1  -3   4      341.16      341.33     10.88 o 
   0  -3   4       92.52       87.80      2.95 o 
   1  -3   4      211.05      217.09      6.94 o 
   2  -3   4      171.02      187.05      6.10 o 
   3  -3   4      161.04      156.67      6.41 o 
   4  -3   4        2.74        2.69      0.83 o 
   5  -3   4        8.42        9.16      1.25 o 
   6  -3   4        0.59       -0.10      1.10 o 
  -5  -2   4        6.79        5.66      1.74 o 
  -4  -2   4        1.32        1.28      1.18 o 
  -3  -2   4       22.81       24.03      2.23 o 
  -2  -2   4      207.61      211.16      7.04 o 
  -1  -2   4      153.05      137.68      7.19 o 
   0  -2   4       62.41       61.48      2.10 o 
   1  -2   4     1034.62     1102.74     34.93 o 
   2  -2   4     1254.40     1364.71     42.88 o 
   3  -2   4        5.15        5.62      0.70 o 
   4  -2   4       15.21       14.49      1.16 o 
   5  -2   4        1.77        1.68      0.88 o 
  -6  -1   4        1.03        1.05      1.70 o 
  -5  -1   4        8.47        7.79      1.81 o 
  -4  -1   4        1.49        1.85      1.14 o 
  -3  -1   4       29.20       27.35      2.39 o 
  -2  -1   4      240.09      242.06      7.95 o 
  -1  -1   4      288.28      281.82      8.98 o 
   0  -1   4       62.85       64.81      2.81 o 
   1  -1   4      105.68      104.24      3.38 o 
   2  -1   4       29.68       32.00      1.21 o 
   3  -1   4        7.61        5.89      0.73 o 
   4  -1   4        8.06        7.17      0.86 o 
   5  -1   4        5.20        4.51      0.95 o 
   6  -1   4        1.58        1.14      2.38 o 
  -6   0   4        1.97       -0.08      1.49 o 
  -5   0   4       10.77        9.83      1.89 o 
  -4   0   4       58.98       54.79      4.12 o 
  -3   0   4       97.16      104.17      6.59 o 
  -2   0   4      340.94      332.90     10.66 o 
  -1   0   4      474.47      474.36     15.05 o 
   0   0   4     1485.96     1517.75     47.86 o 
   1   0   4      788.10      805.63     30.73 o 
   2   0   4      157.89      171.75      6.77 o 
   3   0   4       33.33       34.35      1.71 o 
   4   0   4        6.43        6.90      1.48 o 
   5   0   4       19.20       19.76      2.76 o 
   6   0   4        5.59        3.81      2.34 o 
  -5   1   4        8.40        9.71      1.90 o 
  -4   1   4      101.44       96.40      6.39 o 
  -3   1   4       20.97       20.33      2.10 o 
  -2   1   4      800.53      830.33     26.22 o 
  -1   1   4      769.18      792.33     24.97 o 
   0   1   4      621.89      609.28     19.14 o 
   1   1   4      465.06      473.78     15.34 o 
   2   1   4      153.39      157.76      5.18 o 
   3   1   4      118.25      123.95      4.19 o 
   4   1   4       49.61       51.32      4.04 o 
   5   1   4       20.00       20.18      2.69 o 
   6   1   4        2.90        1.55      1.89 o 
  -2   2   4        7.34        5.11      0.65 o 
  -1   2   4      500.37      492.40     15.31 o 
   0   2   4     1082.37     1077.94     33.38 o 
   1   2   4       74.11       67.24      2.24 o 
   2   2   4      118.35      121.84      4.06 o 
   3   2   4      173.93      169.16     10.21 o 
   4   2   4       41.96       38.13      3.32 o 
   5   2   4       15.47       13.39      2.23 o 
   6   2   4        0.61       -0.63      1.98 o 
  -1   3   4      423.76      419.69     16.33 o 
   0   3   4      430.51      429.23     13.74 o 
   1   3   4      148.42      142.83      4.54 o 
   2   3   4      186.63      188.28     11.13 o 
   3   3   4       66.64       65.74      4.63 o 
   4   3   4       15.70       19.12      2.50 o 
   5   3   4        0.55       -0.12      1.80 o 
   0   4   4      192.47      191.43      6.15 o 
   1   4   4      159.34      148.24      8.90 o 
   2   4   4      144.46      142.42      8.67 o 
   3   4   4       48.94       53.87      4.14 o 
   4   4   4        0.88        1.22      1.64 o 
   5   4   4        2.60        3.54      2.20 o 
   0   5   4      157.68      152.59      8.93 o 
   2   5   4       53.30       48.72      3.69 o 
   3   5   4       15.57       18.88      2.39 o 
   4   5   4        3.57        6.32      2.19 o 
   0   6   4       60.82       60.93      4.56 o 
   1   6   4       98.13       94.61      6.17 o 
   2   6   4       28.94       31.37      3.20 o 
   3   6   4        6.59        6.43      1.92 o 
   1   7   4       45.74       50.73      4.20 o 
   2   7   4       16.44       16.51      2.54 o 
   3   7   4        4.72        5.53      2.22 o 
  -1  -8   5        4.56        4.43      1.95 o 
   0  -8   5        9.16        8.33      2.03 o 
   1  -8   5        6.44        3.91      1.78 o 
   2  -8   5        2.31        2.01      1.70 o 
   3  -8   5        1.58        0.39      1.28 o 
   4  -8   5        0.51       -0.58      1.38 o 
  -2  -7   5        8.20        9.15      1.96 o 
  -1  -7   5        3.46        3.03      1.59 o 
   0  -7   5       13.73       16.45      2.20 o 
   1  -7   5        3.05        1.97      1.44 o 
   2  -7   5        2.62        2.82      0.84 o 
   3  -7   5        5.90        6.52      1.38 o 
   4  -7   5        3.69        1.88      1.51 o 
  -3  -6   5       15.13       14.84      2.39 o 
  -2  -6   5       11.79       12.69      1.95 o 
  -1  -6   5       70.11       61.67      4.40 o 
   0  -6   5       17.92       21.66      2.24 o 
   1  -6   5       24.51       23.00      1.28 o 
   2  -6   5       13.63       11.73      0.99 o 
   3  -6   5        3.79        2.80      1.16 o 
   4  -6   5        0.62       -0.88      1.27 o 
   5  -6   5        0.68       -0.10      1.23 o 
  -4  -5   5        5.21        7.30      2.05 o 
  -3  -5   5        7.04        7.34      1.74 o 
  -2  -5   5       31.03       26.61      2.66 o 
  -1  -5   5       62.30       60.08      4.08 o 
   0  -5   5       96.79       94.21      3.23 o 
   1  -5   5       73.67       71.95      2.61 o 
   2  -5   5        0.58        0.07      0.74 o 
   3  -5   5       13.16       13.21      1.28 o 
   4  -5   5       11.56       11.09      1.48 o 
   5  -5   5        2.80        2.36      1.18 o 
  -5  -4   5        4.63        6.66      2.24 o 
  -4  -4   5        7.21        9.45      2.01 o 
  -3  -4   5       35.16       34.09      3.08 o 
  -2  -4   5       48.00       47.84      3.57 o 
  -1  -4   5       83.37       79.85      5.07 o 
   0  -4   5       38.93       35.92      1.42 o 
   1  -4   5       62.91       63.44      2.27 o 
   2  -4   5       17.64       18.68      1.04 o 
   3  -4   5       36.42       36.83      2.13 o 
   4  -4   5        3.66        4.11      0.97 o 
   5  -4   5        3.53        4.80      1.14 o 
   6  -4   5        1.91        2.58      1.36 o 
  -5  -3   5        0.72       -0.40      1.50 o 
  -4  -3   5       22.62       18.95      2.42 o 
  -3  -3   5       15.50       15.67      1.97 o 
  -2  -3   5      112.48      111.73      6.91 o 
  -1  -3   5       63.50       64.88      2.32 o 
   0  -3   5     1076.31     1067.43     33.50 o 
   1  -3   5       89.50       87.69      2.97 o 
   2  -3   5      109.93      122.53      4.14 o 
   3  -3   5       12.56       12.33      1.12 o 
   4  -3   5        5.75        5.52      0.92 o 
   5  -3   5        2.61        2.33      1.02 o 
   6  -3   5        1.53        1.78      1.35 o 
  -5  -2   5        4.90        3.96      1.70 o 
  -4  -2   5        9.16       10.10      1.78 o 
  -3  -2   5       41.31       37.75      3.01 o 
  -2  -2   5      128.17      124.86      4.14 o 
  -1  -2   5      324.94      329.72     10.54 o 
   0  -2   5      435.06      444.88     14.16 o 
   1  -2   5      658.16      694.14     21.89 o 
   2  -2   5       50.53       48.57      2.24 o 
   3  -2   5       54.68       50.67      2.42 o 
   4  -2   5        0.68        0.71      0.78 o 
   5  -2   5        1.93        1.62      0.87 o 
  -5  -1   5        2.53        1.25      1.37 o 
  -4  -1   5        3.30        2.50      1.25 o 
  -3  -1   5       19.72       18.52      1.99 o 
  -2  -1   5      179.36      179.14      5.84 o 
  -1  -1   5      128.76      130.80      4.37 o 
   0  -1   5      308.61      303.12      9.75 o 
   1  -1   5      266.46      271.82      8.63 o 
   2  -1   5       88.39       90.11      3.77 o 
   3  -1   5       31.76       33.67      1.79 o 
   4  -1   5        3.46        3.39      0.72 o 
   5  -1   5       16.11       15.10      1.31 o 
   6  -1   5        2.08        3.11      2.34 o 
  -6   0   5        3.75        4.03      1.90 o 
  -5   0   5        6.39        6.91      1.76 o 
  -4   0   5      163.53      164.33     10.17 o 
  -3   0   5      266.06      277.35     16.19 o 
  -2   0   5      103.01      101.58      3.48 o 
  -1   0   5      305.85      314.15     10.07 o 
   0   0   5       89.31       89.64      5.24 o 
   1   0   5      223.08      224.47      8.77 o 
   2   0   5       59.20       59.07      2.59 o 
   3   0   5       48.90       53.71      2.48 o 
   4   0   5        4.68        4.20      0.71 o 
   5   0   5       12.68       11.41      2.24 o 
   6   0   5        1.26       -0.43      1.93 o 
  -6   1   5        1.38        0.33      1.48 o 
  -5   1   5        9.95        8.58      1.95 o 
  -4   1   5       37.72       34.23      3.03 o 
  -3   1   5      101.56       98.87      6.36 o 
  -2   1   5      152.35      147.14      4.94 o 
  -1   1   5      173.36      179.93      5.87 o 
   0   1   5       92.74       87.94      4.90 o 
   1   1   5      526.83      529.43     16.82 o 
   2   1   5      587.42      607.46     19.26 o 
   3   1   5        3.34        3.11      0.58 o 
   4   1   5       27.80       25.31      2.79 o 
   5   1   5        0.87       -0.34      1.48 o 
   6   1   5        0.41        3.32      2.24 o 
  -2   2   5      166.89      165.33      6.72 o 
  -1   2   5      244.18      243.89      7.89 o 
   0   2   5      234.23      232.52      7.41 o 
   1   2   5      283.54      257.52      8.38 o 
   2   2   5       56.10       54.76      2.05 o 
   3   2   5       15.95       14.27      1.88 o 
   4   2   5       38.57       37.74      3.50 o 
   5   2   5        7.01        5.25      1.84 o 
  -1   3   5      115.04      119.23      4.21 o 
   0   3   5      554.53      535.28     16.90 o 
   1   3   5      313.87      310.11     10.11 o 
   2   3   5      101.41      100.54      6.35 o 
   3   3   5        7.29        7.24      1.68 o 
   4   3   5        9.60        8.50      2.04 o 
   5   3   5        0.44        1.49      1.77 o 
  -1   4   5      600.54      591.34     21.34 o 
   0   4   5       87.03       90.96      3.25 o 
   1   4   5      138.45      135.98      8.20 o 
   2   4   5       34.85       35.87      2.96 o 
   3   4   5       32.90       35.32      3.39 o 
   4   4   5       10.63       14.17      2.42 o 
   0   5   5       68.01       71.74      2.77 o 
   1   5   5      148.18      139.83      8.53 o 
   2   5   5       55.05       50.14      3.85 o 
   3   5   5       41.00       49.50      4.19 o 
   4   5   5        4.65        7.79      2.39 o 
   0   6   5       67.72       69.52      4.92 o 
   1   6   5       40.84       41.72      3.61 o 
   2   6   5       30.44       30.99      3.15 o 
   3   6   5       16.88       19.28      2.77 o 
   1   7   5       22.69       24.11      2.83 o 
   2   7   5       30.26       41.14      3.98 o 
   0  -8   6        4.55        5.83      1.96 o 
   1  -8   6        7.84        8.46      1.98 o 
   2  -8   6        7.92       10.92      2.13 o 
   3  -8   6        0.15       -0.31      1.38 o 
   4  -8   6        0.24        0.35      1.60 o 
  -2  -7   6       12.89       16.90      2.59 o 
  -1  -7   6        6.70        9.44      1.97 o 
   0  -7   6       30.40       26.30      2.76 o 
   1  -7   6       45.30       42.38      3.44 o 
   2  -7   6        5.87        4.71      0.97 o 
   3  -7   6        4.01        3.18      1.19 o 
   4  -7   6        0.05        1.08      1.36 o 
  -3  -6   6        0.62        1.16      1.46 o 
  -2  -6   6       23.62       23.43      2.75 o 
  -1  -6   6        7.46        9.16      1.64 o 
   0  -6   6       13.18       13.83      1.88 o 
   1  -6   6       19.31       18.82      1.19 o 
   2  -6   6        8.90        7.44      0.94 o 
   3  -6   6        5.08        5.29      1.25 o 
   4  -6   6        0.33        1.07      1.34 o 
   5  -6   6        1.42        1.57      1.37 o 
  -4  -5   6        0.38        0.54      1.50 o 
  -3  -5   6        3.77        4.03      1.64 o 
  -2  -5   6       11.42       12.96      1.93 o 
  -1  -5   6       44.21       44.36      3.42 o 
   0  -5   6       29.13       29.53      1.35 o 
   1  -5   6       19.25       18.58      1.10 o 
   2  -5   6        9.28        8.79      0.85 o 
   3  -5   6       11.33       11.22      1.33 o 
   4  -5   6       12.04       11.08      1.47 o 
   5  -5   6        7.40        6.51      1.48 o 
  -4  -4   6        0.56        1.71      1.58 o 
  -3  -4   6       43.95       39.72      3.42 o 
  -2  -4   6       21.87       20.60      2.23 o 
  -1  -4   6       28.72       29.09      2.50 o 
   0  -4   6      105.38      105.11      3.55 o 
   1  -4   6       44.65       45.19      1.78 o 
   2  -4   6       16.34       15.63      1.28 o 
   3  -4   6       42.85       45.63      2.52 o 
   4  -4   6       31.00       24.92      1.79 o 
   5  -4   6        0.77       -0.26      1.18 o 
  -5  -3   6        0.55        1.93      1.71 o 
  -4  -3   6        9.85        9.26      1.93 o 
  -3  -3   6       18.88       18.63      2.20 o 
  -2  -3   6       29.21       25.96      2.30 o 
  -1  -3   6      189.83      189.58      6.48 o 
   0  -3   6      106.01      109.53      3.69 o 
   1  -3   6       20.78       22.98      1.06 o 
   2  -3   6      147.95      161.76      6.58 o 
   3  -3   6      130.47      125.18      5.29 o 
   4  -3   6        0.11       -0.08      0.88 o 
   5  -3   6        0.60        0.48      0.94 o 
   6  -3   6        0.08        1.08      1.28 o 
  -5  -2   6        0.90        1.33      1.57 o 
  -4  -2   6       11.98       12.26      1.95 o 
  -3  -2   6        7.48        7.30      1.38 o 
  -2  -2   6       68.04       66.00      4.22 o 
  -1  -2   6      227.01      229.21      7.47 o 
   0  -2   6      273.64      269.88      8.65 o 
   1  -2   6      126.70      125.29      4.16 o 
   2  -2   6       16.92       18.04      1.30 o 
   3  -2   6        7.25        7.84      0.96 o 
   4  -2   6        1.09        2.65      0.80 o 
   5  -2   6        1.50        3.01      1.05 o 
  -5  -1   6        2.31        2.00      1.62 o 
  -4  -1   6       23.39       23.90      2.56 o 
  -3  -1   6      121.71      120.86      4.14 o 
  -2  -1   6      100.57      101.38      3.51 o 
  -1  -1   6      250.53      234.45      7.69 o 
   0  -1   6      562.34      565.84     17.87 o 
   1  -1   6      309.54      304.39      9.70 o 
   2  -1   6      113.94      118.34      4.87 o 
   3  -1   6       47.49       48.32      2.33 o 
   4  -1   6        9.02        8.66      1.06 o 
   5  -1   6        3.22        3.54      1.04 o 
   6  -1   6        7.38        8.11      2.68 o 
  -5   0   6        1.46        0.78      1.50 o 
  -4   0   6       50.54       50.36      3.99 o 
  -3   0   6       58.40       58.38      2.31 o 
  -2   0   6       28.04       26.09      1.28 o 
  -1   0   6      718.87      764.29     24.28 o 
   0   0   6      167.50      166.90      5.49 o 
   1   0   6      112.70      106.03      4.35 o 
   2   0   6      122.93      121.92      5.00 o 
   3   0   6       42.58       45.96      2.25 o 
   4   0   6        3.19        3.25      0.77 o 
   5   0   6        6.69        6.90      2.07 o 
  -5   1   6        3.16        4.30      1.75 o 
  -4   1   6       13.55       14.87      2.13 o 
  -3   1   6        8.37        9.66      0.82 o 
  -2   1   6       35.05       32.61      1.45 o 
  -1   1   6       74.48       70.53      2.68 o 
   0   1   6      246.35      237.45      7.71 o 
   1   1   6      346.97      357.90     11.56 o 
   2   1   6        7.76        8.28      0.72 o 
   3   1   6       67.85       71.55      2.68 o 
   4   1   6       13.38       13.03      2.13 o 
   5   1   6       11.49        8.55      2.29 o 
  -2   2   6      162.46      161.33      6.50 o 
  -1   2   6      188.65      188.10      8.13 o 
   0   2   6      328.23      324.35     10.42 o 
   1   2   6      220.90      217.18      7.07 o 
   2   2   6       46.60       44.34      1.78 o 
   3   2   6       75.18       70.08      4.93 o 
   4   2   6        9.05        7.41      1.94 o 
   5   2   6        3.85        3.28      1.96 o 
  -2   3   6      101.76       98.28      4.25 o 
  -1   3   6      234.05      221.78      8.70 o 
   0   3   6      110.77      111.10      3.55 o 
   1   3   6      111.43      111.77      3.85 o 
   2   3   6       86.62       83.41      5.47 o 
   3   3   6       14.47       12.96      1.94 o 
   4   3   6        8.72        8.64      2.14 o 
   5   3   6        0.60       -1.00      1.94 o 
  -1   4   6       41.93       40.62      2.22 o 
   0   4   6      165.43      162.63      5.61 o 
   1   4   6      120.72      120.12      7.46 o 
   2   4   6       12.83       15.06      1.92 o 
   3   4   6        9.74        8.14      2.02 o 
   4   4   6        6.95        9.00      2.39 o 
   0   5   6      183.66      181.15      6.20 o 
   1   5   6       90.52       89.65      5.90 o 
   2   5   6       60.04       56.98      4.28 o 
   3   5   6        5.38        4.97      1.85 o 
   4   5   6        9.99       12.60      2.72 o 
   0   6   6       99.11      114.39      7.39 o 
   1   6   6       55.48       57.99      4.50 o 
   2   6   6       27.79       33.47      3.34 o 
   3   6   6        4.51        7.07      2.09 o 
   1   7   6       24.56       26.77      3.19 o 
   2   7   6        0.78        0.25      1.97 o 
   0  -8   7        0.38       -0.19      1.64 o 
   1  -8   7        3.31        2.78      1.83 o 
   3  -8   7        0.40        0.52      1.38 o 
  -2  -7   7        5.69        6.43      2.08 o 
  -1  -7   7        9.72        8.82      2.08 o 
   0  -7   7       26.42       27.30      2.83 o 
   1  -7   7        2.43        3.33      1.57 o 
   2  -7   7        4.02        4.61      1.18 o 
   3  -7   7        1.21        0.89      1.14 o 
   4  -7   7        0.06       -1.41      1.41 o 
  -3  -6   7        3.06        3.31      1.82 o 
  -2  -6   7        1.92        2.48      1.61 o 
  -1  -6   7       19.32       17.51      2.19 o 
   0  -6   7       18.77       18.33      2.20 o 
   1  -6   7       15.97       17.69      1.14 o 
   2  -6   7       13.00       14.44      1.41 o 
   3  -6   7        1.37        2.05      1.19 o 
   4  -6   7        2.75        4.46      1.45 o 
  -3  -5   7        1.29        0.83      1.36 o 
  -2  -5   7       27.38       28.13      2.81 o 
  -1  -5   7       25.27       28.94      2.72 o 
   0  -5   7       13.54       14.50      0.98 o 
   1  -5   7        1.60        2.88      0.66 o 
   2  -5   7       12.79       12.03      1.25 o 
   3  -5   7        0.36        1.25      1.05 o 
   4  -5   7        5.45        4.15      1.20 o 
   5  -5   7        1.65        1.55      1.41 o 
  -4  -4   7        4.43        4.15      1.77 o 
  -3  -4   7        5.38        7.23      1.58 o 
  -2  -4   7       22.67       23.30      2.32 o 
  -1  -4   7       39.38       39.84      3.10 o 
   0  -4   7       42.58       40.34      1.65 o 
   1  -4   7      185.41      183.50      6.07 o 
   2  -4   7       16.44       14.93      1.23 o 
   3  -4   7       18.13       13.12      1.28 o 
   4  -4   7        0.55       -0.13      1.06 o 
   5  -4   7        1.22        1.47      1.25 o 
  -4  -3   7        0.13        0.89      1.42 o 
  -3  -3   7        6.90        7.22      1.48 o 
  -2  -3   7       72.02       68.99      4.71 o 
  -1  -3   7       24.09       26.86      1.29 o 
   0  -3   7       22.76       25.74      1.23 o 
   1  -3   7      118.14      117.83      4.64 o 
   2  -3   7       60.54       78.38      3.54 o 
   3  -3   7        4.10        4.84      0.98 o 
   4  -3   7        2.90        2.16      0.92 o 
   5  -3   7        0.54       -0.23      1.05 o 
  -5  -2   7        5.81        6.07      1.82 o 
  -4  -2   7        0.38        1.30      1.32 o 
  -3  -2   7        8.59        8.82      1.60 o 
  -2  -2   7       29.68       28.54      1.42 o 
  -1  -2   7      115.71      113.19      3.85 o 
   0  -2   7       56.30       55.71      2.07 o 
   1  -2   7      149.21      145.43      5.89 o 
   2  -2   7        6.87        6.02      0.87 o 
   3  -2   7        2.92        2.15      0.77 o 
   4  -2   7        0.96        0.49      0.90 o 
   5  -2   7        6.90        6.68      1.25 o 
  -5  -1   7        9.96       11.30      2.15 o 
  -4  -1   7        7.24        7.12      1.71 o 
  -3  -1   7      226.26      226.09      7.84 o 
  -2  -1   7      283.61      288.97     10.67 o 
  -1  -1   7       62.05       63.11      2.35 o 
   0  -1   7      237.55      244.70      7.90 o 
   1  -1   7       78.00       74.00      3.23 o 
   2  -1   7       30.70       31.17      1.75 o 
   3  -1   7       10.20       12.21      1.08 o 
   4  -1   7       16.48       17.63      1.51 o 
   5  -1   7        1.45        2.50      0.94 o 
  -5   0   7        1.02        2.08      1.66 o 
  -4   0   7       25.92       23.66      2.65 o 
  -3   0   7       36.92       35.36      1.69 o 
  -2   0   7      147.96      155.11      5.27 o 
  -1   0   7       97.80       86.96      3.47 o 
   0   0   7      232.50      241.62      7.89 o 
   1   0   7       56.41       53.90      2.47 o 
   2   0   7      139.79      146.22      5.98 o 
   3   0   7      109.01      107.40      4.59 o 
   4   0   7        1.34        1.84      0.80 o 
   5   0   7        2.37        3.10      2.15 o 
  -5   1   7        0.88        0.85      1.61 o 
  -4   1   7        2.93        5.03      1.59 o 
  -3   1   7       15.99       16.63      1.14 o 
  -2   1   7       30.94       34.10      1.56 o 
  -1   1   7      178.55      169.49      6.31 o 
   0   1   7      277.05      265.20      8.45 o 
   1   1   7       44.11       43.50      1.76 o 
   2   1   7       71.28       73.47      2.74 o 
   3   1   7       21.12       21.72      1.31 o 
   4   1   7        3.38        3.17      1.64 o 
   5   1   7        5.76        5.51      2.18 o 
  -3   2   7       46.15       43.83      2.47 o 
  -2   2   7       54.22       53.09      2.70 o 
  -1   2   7      158.53      154.94      6.27 o 
   0   2   7      215.94      209.81      7.13 o 
   1   2   7      205.39      196.14      6.42 o 
   2   2   7      100.83       98.84      3.51 o 
   3   2   7       34.08       32.95      3.03 o 
   4   2   7        2.44        3.18      1.81 o 
   5   2   7        0.12       -0.31      1.71 o 
  -2   3   7        7.70        9.83      1.14 o 
  -1   3   7      454.76      454.56     17.62 o 
   0   3   7      224.29      226.61      7.53 o 
   1   3   7       38.87       42.31      2.55 o 
   2   3   7       40.91       39.84      3.29 o 
   3   3   7       19.47       21.47      2.60 o 
   4   3   7        2.08        2.02      1.74 o 
  -2   4   7       21.85       23.90      1.85 o 
  -1   4   7       23.06       22.61      1.70 o 
   0   4   7       74.64       74.95      2.84 o 
   1   4   7       35.62       36.05      2.96 o 
   2   4   7       66.30       61.71      4.45 o 
   3   4   7       10.83       10.17      2.07 o 
   4   4   7        6.29        7.41      2.41 o 
  -1   5   7       98.41       95.74      4.40 o 
   1   5   7       51.58       51.11      3.92 o 
   2   5   7       19.13       18.83      2.44 o 
   3   5   7        9.10       10.30      2.20 o 
   1   6   7       34.60       30.93      3.27 o 
   2   6   7       19.20       23.08      2.72 o 
   1   7   7       33.30       39.01      3.84 o 
   1  -8   8        6.36        5.78      1.99 o 
   3  -8   8        0.60       -0.23      1.42 o 
  -1  -7   8        7.17        8.31      2.15 o 
   0  -7   8        0.09        0.79      1.63 o 
   1  -7   8        1.84        2.11      1.59 o 
   2  -7   8        0.23       -0.43      1.12 o 
   3  -7   8        0.76        0.05      1.33 o 
   4  -7   8        0.54        0.92      1.53 o 
  -2  -6   8        0.28       -0.02      1.57 o 
  -1  -6   8        9.98       10.05      2.02 o 
   0  -6   8       17.98       19.66      2.39 o 
   1  -6   8        5.08        3.58      0.97 o 
   2  -6   8        1.24        0.96      1.08 o 
   3  -6   8        2.29        1.86      1.27 o 
   4  -6   8        3.34        4.47      1.52 o 
  -3  -5   8        2.94        3.36      1.70 o 
  -2  -5   8       23.05       21.19      2.55 o 
  -1  -5   8        8.63       12.13      1.92 o 
   0  -5   8       15.59       16.31      1.09 o 
   1  -5   8       15.19       15.61      1.31 o 
   2  -5   8        3.92        4.65      1.10 o 
   3  -5   8        1.75        1.23      1.16 o 
   4  -5   8       10.50        8.20      1.52 o 
   5  -5   8        2.33        0.64      1.27 o 
  -4  -4   8        2.02        0.93      1.60 o 
  -3  -4   8        6.92        7.48      1.66 o 
  -2  -4   8       11.88       13.94      1.98 o 
  -1  -4   8       15.59       16.83      1.12 o 
   0  -4   8      101.44       96.60      3.71 o 
   1  -4   8        6.00        7.50      0.91 o 
   2  -4   8        6.40        6.20      1.08 o 
   3  -4   8       18.22       18.45      1.63 o 
   4  -4   8        7.15        4.13      1.28 o 
   5  -4   8        0.42        1.04      1.32 o 
  -4  -3   8        1.38        3.06      1.45 o 
  -3  -3   8        6.96        7.24      1.57 o 
  -2  -3   8        1.18        2.32      1.16 o 
  -1  -3   8       67.23       68.17      2.56 o 
   0  -3   8       85.27       83.76      4.89 o 
   1  -3   8       22.84       27.40      1.69 o 
   2  -3   8       27.00       28.15      1.84 o 
   3  -3   8        4.66        4.95      1.11 o 
   4  -3   8        1.53        1.56      0.98 o 
   5  -3   8        0.49        0.42      1.18 o 
  -4  -2   8        4.90        3.39      1.58 o 
  -3  -2   8        4.95        4.92      1.45 o 
  -2  -2   8      114.66      109.44      4.85 o 
  -1  -2   8       65.93       70.16      2.61 o 
   0  -2   8       33.75       33.41      1.45 o 
   1  -2   8       99.99       99.50      4.25 o 
   2  -2   8       52.98       52.85      2.57 o 
   3  -2   8        5.63        4.03      0.97 o 
   4  -2   8        3.43        1.55      0.92 o 
   5  -2   8        3.10        2.57      1.03 o 
  -5  -1   8        3.27        3.07      1.81 o 
  -4  -1   8       17.49       17.01      2.36 o 
  -3  -1   8       39.38       41.54      2.62 o 
  -2  -1   8       12.67       13.06      0.99 o 
  -1  -1   8       24.10       23.79      1.27 o 
   0  -1   8       88.91       89.20      3.15 o 
   1  -1   8       25.19       24.12      1.45 o 
   2  -1   8       21.69       20.18      1.45 o 
   3  -1   8       10.86        9.69      1.13 o 
   4  -1   8        3.20        2.93      0.99 o 
   5  -1   8        1.08       -0.19      0.91 o 
  -5   0   8        0.75        0.84      1.70 o 
  -4   0   8        2.16        2.88      1.51 o 
  -3   0   8       30.56       32.57      1.68 o 
  -2   0   8       51.67       47.60      2.04 o 
  -1   0   8       45.55       49.34      2.04 o 
   0   0   8       30.20       30.50      1.68 o 
   1   0   8      140.14      138.42      5.71 o 
   2   0   8       50.42       48.04      2.37 o 
   3   0   8        8.43        9.28      0.97 o 
   4   0   8        9.42        7.75      1.02 o 
   5   0   8        0.45       -1.11      2.05 o 
  -5   1   8        2.37        1.86      1.71 o 
  -4   1   8        1.58        1.16      1.42 o 
  -3   1   8       16.33       18.75      1.28 o 
  -2   1   8       39.07       42.00      2.23 o 
  -1   1   8      112.50      111.97      4.70 o 
   0   1   8      105.79       99.71      4.26 o 
   1   1   8      263.59      264.68      8.58 o 
   2   1   8       31.57       31.41      1.62 o 
   3   1   8        1.15        1.89      0.73 o 
   4   1   8       23.69       22.37      2.77 o 
   5   1   8        0.73        1.18      2.07 o 
  -3   2   8       34.96       36.18      2.48 o 
  -2   2   8      114.76      114.47      4.96 o 
  -1   2   8       73.38       72.41      3.37 o 
   0   2   8      243.44      238.25      9.55 o 
   1   2   8       24.31       22.87      1.23 o 
   2   2   8       14.57       14.39      1.01 o 
   3   2   8       13.61       13.11      2.12 o 
   4   2   8        2.66        3.74      1.73 o 
  -2   3   8       78.98       77.86      3.77 o 
   0   3   8       93.31       90.81      4.07 o 
   1   3   8       92.93       92.59      3.35 o 
   2   3   8       22.97       23.92      2.58 o 
   3   3   8        5.06        5.24      1.83 o 
   4   3   8        5.36        5.19      1.98 o 
  -2   4   8       41.52       39.82      2.43 o 
  -1   4   8       75.90       72.33      3.55 o 
   0   4   8       85.74       85.35      3.95 o 
   1   4   8       75.86       77.44      5.32 o 
   2   4   8       34.88       38.56      3.42 o 
   3   4   8       26.38       29.97      3.39 o 
  -1   5   8       38.59       38.12      2.43 o 
   1   5   8       47.84       50.17      3.93 o 
   2   5   8       22.32       22.83      2.75 o 
   3   5   8       13.44       17.43      2.77 o 
   2   6   8       10.93       13.03      2.39 o 
  -1  -7   9        0.15        0.05      1.82 o 
   0  -7   9        2.84        3.39      1.91 o 
   2  -7   9        3.27        2.54      1.25 o 
   3  -7   9        2.28        1.94      1.30 o 
  -2  -6   9        3.63        2.56      1.83 o 
  -1  -6   9        7.52        7.47      1.97 o 
   0  -6   9        2.55        4.44      1.72 o 
   1  -6   9        1.33        1.40      0.97 o 
   2  -6   9        2.26        2.18      1.17 o 
   3  -6   9        0.53        0.03      1.31 o 
   4  -6   9        1.11        1.38      1.53 o 
  -3  -5   9        4.33        4.29      1.83 o 
  -2  -5   9        1.29        1.99      1.45 o 
  -1  -5   9        9.47       10.21      1.89 o 
   0  -5   9        5.25        6.43      0.83 o 
   1  -5   9       16.87       14.87      1.35 o 
   2  -5   9       17.02       16.14      1.56 o 
   3  -5   9        2.42        1.00      1.24 o 
   4  -5   9        3.69        2.27      1.32 o 
  -3  -4   9        2.39        2.32      1.53 o 
  -2  -4   9        6.84        7.72      1.73 o 
  -1  -4   9       35.66       39.90      1.83 o 
   0  -4   9        5.32        6.54      0.78 o 
   1  -4   9        7.68        9.89      1.14 o 
   2  -4   9        9.14        9.02      1.26 o 
   3  -4   9        4.54        4.21      1.25 o 
   4  -4   9        0.58        0.28      1.10 o 
   5  -4   9        0.00       -0.74      1.33 o 
  -4  -3   9        6.68        6.08      1.87 o 
  -3  -3   9        3.49        4.09      1.43 o 
  -2  -3   9        1.29        1.82      1.19 o 
  -1  -3   9       31.76       29.37      1.49 o 
   0  -3   9       61.55       62.88      2.97 o 
   1  -3   9       38.03       36.84      2.01 o 
   2  -3   9       17.46       16.23      1.44 o 
   3  -3   9        0.28        0.31      1.02 o 
   4  -3   9        0.38       -0.37      1.11 o 
   5  -3   9        2.50        1.14      1.27 o 
  -4  -2   9       21.43       21.72      2.59 o 
  -3  -2   9        1.73        2.15      1.34 o 
  -2  -2   9      146.64      125.13      9.59 o 
  -1  -2   9      120.07      129.87      4.48 o 
   0  -2   9       70.81       69.77      3.22 o 
   1  -2   9       32.40       32.33      1.83 o 
   2  -2   9        8.41        8.40      1.10 o 
   3  -2   9        4.22        4.01      1.07 o 
   4  -2   9        5.83        6.28      1.25 o 
   5  -2   9        0.54       -0.42      1.13 o 
  -4  -1   9        3.13        4.36      1.71 o 
  -3  -1   9       10.58       12.08      2.08 o 
  -2  -1   9       20.14       19.35      2.21 o 
  -1  -1   9       81.27       86.10      3.16 o 
   0  -1   9       45.37       42.51      2.24 o 
   1  -1   9       32.52       32.12      1.87 o 
   2  -1   9       10.12        8.50      1.02 o 
   3  -1   9       28.22       28.54      1.93 o 
   4  -1   9        5.93        5.27      1.18 o 
   5  -1   9        0.21       -1.46      2.23 o 
  -4   0   9        8.55        9.23      1.86 o 
  -3   0   9        3.14        2.80      0.84 o 
  -2   0   9        9.78       10.48      0.99 o 
  -1   0   9       37.01       38.92      1.81 o 
   0   0   9       52.40       53.27      2.55 o 
   1   0   9       39.88       39.14      2.07 o 
   2   0   9       13.41       14.71      1.07 o 
   3   0   9       20.89       22.36      1.43 o 
   4   0   9        1.43        1.96      0.93 o 
   5   0   9        0.56        0.86      2.03 o 
  -4   1   9        0.61       -0.87      1.42 o 
  -3   1   9        8.87        9.84      1.10 o 
  -2   1   9       69.50       69.48      2.72 o 
  -1   1   9       68.50       70.93      3.38 o 
   0   1   9       39.02       37.50      2.03 o 
   1   1   9       89.09       86.15      3.12 o 
   2   1   9       54.27       54.07      2.23 o 
   3   1   9       18.32       16.77      1.26 o 
   4   1   9        5.62        5.70      2.13 o 
  -3   2   9       27.04       23.82      1.98 o 
  -1   2   9       25.22       24.42      1.83 o 
   0   2   9      174.48      178.74      7.38 o 
   1   2   9       44.61       43.24      1.88 o 
   2   2   9       18.07       18.81      1.25 o 
   3   2   9        0.27        0.35      1.35 o 
   4   2   9        2.24        1.85      1.86 o 
  -3   3   9       12.27       16.04      1.75 o 
  -2   3   9       13.22       11.61      1.53 o 
  -1   3   9       29.42       31.13      2.13 o 
   0   3   9       21.71       22.06      1.73 o 
   1   3   9       50.42       52.31      2.70 o 
   2   3   9       13.98       16.45      2.08 o 
   3   3   9        4.95        4.15      1.93 o 
   4   3   9        2.92        1.02      2.09 o 
  -2   4   9       31.80       31.07      2.34 o 
  -1   4   9       40.65       41.26      2.58 o 
   0   4   9       80.06       79.00      3.82 o 
   2   4   9       13.38       15.74      2.26 o 
   3   4   9        0.80        0.67      1.71 o 
  -1   5   9       31.86       32.20      2.35 o 
   2   5   9        6.94        7.18      2.02 o 
   2  -7  10        0.31        0.41      1.25 o 
   3  -7  10        0.64       -0.27      1.45 o 
  -2  -6  10        2.30        4.36      1.97 o 
  -1  -6  10        5.62        7.14      2.03 o 
   1  -6  10        0.40        1.01      1.01 o 
   2  -6  10        2.62        0.37      1.21 o 
   3  -6  10        0.11        1.53      1.44 o 
  -2  -5  10        4.52        4.04      1.82 o 
  -1  -5  10        1.84        4.24      1.79 o 
   0  -5  10        4.02        3.24      0.92 o 
   1  -5  10       15.60       14.60      1.43 o 
   2  -5  10        0.03       -0.92      1.10 o 
   3  -5  10        0.87        0.91      1.16 o 
   4  -5  10        0.67        0.66      1.32 o 
  -3  -4  10        1.13        1.77      1.62 o 
  -2  -4  10        4.51        4.86      1.59 o 
  -1  -4  10        2.30        1.44      0.76 o 
   0  -4  10       20.30       24.23      1.74 o 
   1  -4  10       17.13       16.05      1.44 o 
   2  -4  10        0.17       -0.95      1.01 o 
   3  -4  10        4.63        4.42      1.22 o 
   4  -4  10        0.12       -1.13      1.13 o 
  -3  -3  10        2.91        3.68      1.58 o 
  -2  -3  10       10.03        9.46      1.72 o 
  -1  -3  10       44.26       50.90      2.67 o 
   0  -3  10        8.49       10.23      1.13 o 
   1  -3  10        7.94        8.14      1.12 o 
   2  -3  10       11.10       11.10      1.35 o 
   3  -3  10        3.31        3.30      1.19 o 
   4  -3  10        0.00       -0.06      1.17 o 
  -4  -2  10        1.86        2.46      1.66 o 
  -3  -2  10       24.13       24.92      2.72 o 
  -2  -2  10       15.56       16.40      1.23 o 
  -1  -2  10        0.73        0.01      0.63 o 
   0  -2  10       11.86       14.39      1.27 o 
   1  -2  10        9.68        9.44      1.05 o 
   2  -2  10        1.08        0.62      0.96 o 
   3  -2  10        1.46        1.86      1.10 o 
   4  -2  10        2.61        1.87      1.21 o 
   5  -2  10        0.22        1.64      1.25 o 
  -4  -1  10        0.20       -0.57      1.45 o 
  -3  -1  10       14.31       15.58      1.31 o 
  -2  -1  10       28.49       27.54      1.68 o 
  -1  -1  10       31.68       33.01      2.11 o 
   0  -1  10       23.21       24.62      1.70 o 
   1  -1  10       25.22       25.85      1.75 o 
   2  -1  10       23.98       21.29      1.59 o 
   3  -1  10        5.27        5.25      1.09 o 
   4  -1  10        3.60        4.43      1.04 o 
  -4   0  10        7.33        6.19      1.87 o 
  -3   0  10        1.23        1.77      0.90 o 
  -2   0  10        8.13        8.19      1.01 o 
  -1   0  10       18.27       22.74      1.84 o 
   0   0  10       58.55       57.75      2.79 o 
   1   0  10       41.01       38.96      2.13 o 
   2   0  10       67.69       67.03      2.71 o 
   3   0  10        6.21        5.13      0.95 o 
   4   0  10        2.61        3.07      1.05 o 
  -4   1  10        1.58        0.70      1.41 o 
  -3   1  10        1.92        2.06      0.89 o 
  -2   1  10       37.41       39.70      2.65 o 
  -1   1  10       77.36       82.78      3.93 o 
   0   1  10       56.66       57.05      2.87 o 
   1   1  10       58.98       56.27      2.78 o 
   2   1  10        0.19        0.71      0.69 o 
   3   1  10        2.45        2.92      0.90 o 
   4   1  10        0.47        0.60      1.95 o 
  -3   2  10        2.82        2.94      1.44 o 
  -2   2  10       10.05       11.43      1.42 o 
  -1   2  10       78.25       79.94      3.87 o 
   0   2  10        6.08        8.60      1.22 o 
   1   2  10       41.69       39.38      2.25 o 
   2   2  10       18.50       19.20      1.26 o 
   3   2  10        5.86        6.93      1.95 o 
   4   2  10        0.49        0.28      1.94 o 
  -3   3  10        0.90        1.90      1.28 o 
  -2   3  10       26.19       27.00      2.29 o 
  -1   3  10       47.22       46.05      2.75 o 
   0   3  10       20.42       20.87      1.70 o 
   1   3  10       26.25       26.19      1.91 o 
   3   3  10       11.06       12.79      2.40 o 
  -2   4  10        9.36        7.27      1.43 o 
  -1   4  10       12.06       15.92      1.74 o 
   0   4  10       18.42       17.97      1.71 o 
   3   4  10        4.14        4.66      2.12 o 
  -1   5  10       14.26       13.70      1.74 o 
   2  -7  11        0.10        0.60      1.34 o 
   1  -6  11        0.51        1.66      1.14 o 
   2  -6  11        1.35        1.21      1.32 o 
   3  -6  11        0.94        0.65      1.52 o 
  -2  -5  11        0.62        0.73      1.62 o 
   0  -5  11       11.69       13.49      1.38 o 
   1  -5  11        4.17        3.42      1.15 o 
   2  -5  11        1.27        1.17      1.25 o 
   3  -5  11        0.45        0.63      1.41 o 
  -3  -4  11        3.41        3.63      1.78 o 
  -2  -4  11        1.69        2.65      1.56 o 
   0  -4  11       18.65       16.54      1.46 o 
   1  -4  11        6.33        8.80      1.29 o 
   2  -4  11        8.46        6.82      1.38 o 
   3  -4  11        1.52        1.71      1.20 o 
   4  -4  11        0.01       -0.65      1.36 o 
  -3  -3  11        8.29       11.11      2.13 o 
  -2  -3  11        2.42        3.78      1.59 o 
  -1  -3  11       49.90       50.94      2.73 o 
   0  -3  11       14.04       19.53      1.67 o 
   1  -3  11       12.31       12.31      1.27 o 
   2  -3  11        2.91        4.59      1.12 o 
   3  -3  11        0.67        1.78      1.27 o 
   4  -3  11        0.36        0.78      1.34 o 
  -3  -2  11        2.95        4.47      1.69 o 
  -2  -2  11        1.74        0.85      0.82 o 
  -1  -2  11        1.55        2.84      0.98 o 
   0  -2  11        5.06        4.68      1.02 o 
   1  -2  11        8.04        7.87      1.17 o 
   2  -2  11        2.02        1.65      1.08 o 
   3  -2  11        1.02       -0.36      1.02 o 
   4  -2  11        1.34        1.96      1.17 o 
  -4  -1  11        0.13        0.26      1.60 o 
  -3  -1  11        9.12       10.75      1.25 o 
  -2  -1  11        6.93        7.61      1.04 o 
  -1  -1  11        9.00        8.65      1.25 o 
   0  -1  11       11.42       10.23      1.18 o 
   1  -1  11       18.33       18.41      1.50 o 
   2  -1  11        1.15        1.18      1.03 o 
   3  -1  11       10.43        8.11      1.28 o 
   4  -1  11        3.51        4.09      1.14 o 
  -4   0  11        1.36        3.28      1.10 o 
  -3   0  11        0.47        0.37      0.92 o 
  -2   0  11       14.61       15.95      1.76 o 
  -1   0  11       39.15       41.46      2.44 o 
   0   0  11       23.32       25.03      1.71 o 
   1   0  11       15.63       16.86      1.47 o 
   2   0  11       20.57       22.06      1.83 o 
   3   0  11        4.59        4.74      1.80 o 
   4   0  11        3.91        4.69      1.16 o 
  -3   1  11       10.68        8.35      1.81 o 
  -2   1  11       23.74       25.09      2.20 o 
  -1   1  11        2.51        2.25      1.05 o 
   0   1  11       20.60       18.86      1.53 o 
   1   1  11       33.42       33.68      2.10 o 
   2   1  11        2.51        3.26      1.08 o 
   3   1  11        1.30        0.95      0.92 o 
   4   1  11        0.06        0.55      1.81 o 
  -3   2  11        9.54       11.24      1.88 o 
  -2   2  11       15.56       16.64      1.81 o 
  -1   2  11        6.44        7.87      1.38 o 
   0   2  11       28.82       27.76      2.01 o 
   1   2  11       11.19       14.30      1.47 o 
   2   2  11       10.12        9.98      1.33 o 
   3   2  11        2.12        3.92      1.85 o 
  -3   3  11        2.11        0.50      1.55 o 
  -2   3  11        5.92        6.28      1.47 o 
  -1   3  11       26.16       28.17      2.28 o 
   0   3  11       26.87       25.10      2.04 o 
   1   3  11       21.03       21.81      1.78 o 
  -2   4  11        4.83        5.92      1.52 o 
  -1   4  11        7.62        7.79      1.56 o 
   0   4  11       22.35       24.76      2.06 o 
  -1   5  11       22.18       19.67      2.10 o 
   1  -6  12        1.30        0.75      1.19 o 
   2  -6  12        0.97        0.92      1.45 o 
   1  -5  12        7.22        7.24      1.37 o 
   2  -5  12        1.53       -0.30      1.17 o 
   3  -5  12        0.17       -1.32      1.44 o 
   0  -4  12       14.04       15.16      1.45 o 
   1  -4  12        0.21        0.99      1.11 o 
   2  -4  12        0.47        0.77      1.28 o 
   3  -4  12        0.93       -0.30      1.40 o 
  -3  -3  12        0.71        0.41      1.62 o 
  -1  -3  12        3.84        4.75      1.03 o 
   0  -3  12        2.66        0.39      0.99 o 
   1  -3  12        0.88       -0.22      1.07 o 
   2  -3  12        0.25        1.57      1.23 o 
   3  -3  12        0.26        0.25      1.30 o 
  -3  -2  12        0.97       -0.52      1.45 o 
  -2  -2  12        8.44       11.97      1.64 o 
  -1  -2  12       10.85       13.15      1.45 o 
   0  -2  12       11.23       12.01      1.26 o 
   1  -2  12        0.53        0.38      0.92 o 
   2  -2  12        5.12        2.71      1.20 o 
   3  -2  12        3.20        3.12      1.26 o 
  -3  -1  12        2.63        1.64      2.09 o 
  -2  -1  12        0.35       -0.46      1.26 o 
  -1  -1  12        2.35        3.29      1.20 o 
   0  -1  12        2.64        3.09      1.05 o 
   1  -1  12        4.39        7.14      1.22 o 
   2  -1  12       13.82       15.11      1.61 o 
   3  -1  12       14.32       12.03      2.31 o 
  -4   0  12        0.27       -0.04      1.51 o 
  -3   0  12        1.60        0.17      1.00 o 
  -2   0  12        1.86        1.16      1.35 o 
  -1   0  12       26.44       27.00      2.13 o 
   0   0  12       11.97       14.75      1.45 o 
   1   0  12       16.45       14.41      1.37 o 
   2   0  12        9.82        9.71      1.33 o 
   3   0  12        1.24        0.89      1.83 o 
  -3   1  12        2.50        1.46      1.65 o 
  -2   1  12        1.00        1.64      1.32 o 
  -1   1  12        4.61        6.28      1.27 o 
   0   1  12       17.73       17.67      1.67 o 
   1   1  12        0.18       -0.27      0.90 o 
   2   1  12       11.90       11.42      1.45 o 
   3   1  12        0.94        1.71      1.21 o 
  -3   2  12        3.55        4.18      1.86 o 
  -2   2  12        3.15        4.98      1.48 o 
  -1   2  12       23.90       24.37      2.02 o 
   0   2  12       16.41       18.68      1.74 o 
   1   2  12        4.53        6.41      1.21 o 
   2   2  12        3.04        2.72      1.22 o 
  -3   3  12        1.36        1.47      1.73 o 
  -2   3  12        8.14        8.19      1.69 o 
  -1   3  12        1.82        0.40      1.33 o 
   0   3  12       10.04       10.55      1.55 o 
   1   3  12        7.53        8.67      1.47 o 
  -2   4  12        2.87        0.74      1.62 o 
  -1   4  12       10.14       12.59      1.92 o 
   0   4  12       11.14       11.39      1.71 o 
  -1   5  12        4.08        2.45      1.63 o 
   1  -5  13        3.74        3.71      1.36 o 
   2  -5  13        0.51        0.01      1.29 o 
   0  -4  13        6.65        5.36      1.24 o 
   1  -4  13        1.33        2.08      1.28 o 
   2  -4  13        0.97        0.97      1.40 o 
  -1  -3  13        0.13       -0.13      1.05 o 
   0  -3  13        0.17        0.40      1.05 o 
   1  -3  13        0.62        0.39      1.19 o 
   2  -3  13        0.44        0.78      1.31 o 
  -2  -2  13        5.72        6.30      1.53 o 
  -1  -2  13        2.39        3.31      1.13 o 
   0  -2  13        2.93        1.69      1.07 o 
   1  -2  13        6.54        6.27      1.32 o 
   2  -2  13        2.71        2.80      1.37 o 
   3  -2  13        1.24        0.70      1.41 o 
  -3  -1  13        0.59       -1.39      1.50 o 
  -2  -1  13        0.20        0.35      1.38 o 
  -1  -1  13        6.04        7.21      1.43 o 
   0  -1  13       16.34       15.60      1.55 o 
   1  -1  13        2.52        0.88      1.09 o 
   2  -1  13        2.27        2.35      1.31 o 
   3  -1  13        2.31        4.21      1.35 o 
  -4   0  13        0.34        1.38      1.79 o 
  -3   0  13        0.09       -1.41      1.41 o 
  -2   0  13        6.44        6.66      1.69 o 
  -1   0  13        9.72       12.04      1.59 o 
   0   0  13        0.20        0.57      1.10 o 
   1   0  13        2.63        1.45      1.13 o 
   2   0  13        2.02        1.08      1.12 o 
   3   0  13        0.37        2.04      1.39 o 
  -3   1  13        1.97        0.98      1.82 o 
  -2   1  13        9.39       12.37      1.96 o 
  -1   1  13        9.54       11.66      1.69 o 
   0   1  13        2.15        1.07      1.08 o 
   1   1  13        6.60        7.08      1.39 o 
   2   1  13        2.10        1.73      1.22 o 
  -3   2  13        6.26        8.32      2.17 o 
  -2   2  13        1.08        3.39      1.49 o 
  -1   2  13        4.01        4.12      1.47 o 
   0   2  13        5.27        5.76      1.43 o 
   1   2  13        4.39        3.20      1.23 o 
   2   2  13        3.83        2.61      1.31 o 
  -2   3  13        2.93        1.71      1.70 o 
  -1   3  13        1.71        1.75      1.49 o 
   0   3  13        2.93        3.56      1.46 o 
   1   3  13        7.40        9.47      1.63 o 
   0  -4  14        0.11        0.61      1.17 o 
   1  -4  14        0.50        0.36      1.34 o 
  -1  -3  14        1.92        2.89      1.31 o 
   0  -3  14        1.10        1.78      1.19 o 
   1  -3  14        1.89        1.37      1.20 o 
  -2  -2  14        0.40       -0.45      1.41 o 
  -1  -2  14        0.13       -0.46      1.22 o 
   0  -2  14        0.00        0.65      1.18 o 
   1  -2  14        0.65        0.59      1.11 o 
  -3  -1  14        0.13       -1.43      1.65 o 
  -2  -1  14        1.18        1.07      1.49 o 
  -1  -1  14        1.45        2.53      1.37 o 
   0  -1  14        5.85        4.80      1.19 o 
   1  -1  14        1.44        1.81      1.20 o 
   2  -1  14        2.54        2.43      1.28 o 
  -3   0  14        1.86        2.78      1.93 o 
  -2   0  14        1.55        2.22      1.63 o 
  -1   0  14        0.02       -1.27      1.27 o 
   0   0  14        1.68        2.60      1.18 o 
   1   0  14        2.11        2.24      1.24 o 
  -2   1  14        2.54        3.19      1.55 o 
  -1   1  14        1.39        1.69      1.41 o 
   0   1  14       11.32       11.96      1.66 o 
   1   1  14        1.80        2.87      1.37 o 
  -1   2  14        4.42        6.09      1.52 o 
   0   2  14        0.44        0.82      1.39 o 
  -1  -3  15        1.51        2.59      1.42 o 
  -1  -2  15        0.02       -0.27      1.37 o 
   0  -2  15        1.33        1.55      1.29 o 
  -1  -1  15        2.44        2.53      1.42 o 
                                                 
